# Supplementary material for: Diversity and distribution of air-breathing sea slug genus Peronia Fleming, 1822 (Gastropoda: Onchidiidae) in southern Japanese waters
Source: PeerJ. 2022 Jul 19;10:e13720. doi: 10.7717/peerj.13720 (PMC9306565; doi:10.7717/peerj.13720)
Supplement: Supplemental Information 6 [file peerj-10-13720-s006.fasta]

>AWS1
GGAGTCGAGTATGAATGGGTC--TACGGAAACAAGCTGTCTCTT-TTTGGTTATATTGAA
GTT-TCTTTAAGGGTGCAAAGTCCCTTGATTAGAAAAAAGACGAGAAGACCCTTAGAGTT
TTTATT----AAAGATAAGA-ATT-TATTTA--AGTTTTTGCTGGGGCGGCAAAGAGACA
AAGCAATTAAACTCTCTTTTTATTGTTTTTAGAA--GACGAAAA--TGTTAAGAATCATT
AAACTACCTTAGGGATAACAGCATAATTAAATTTTAGTTTGTGACCTCGATGTTGGACTA
GGAAGGCTTT-TGACCAGCAGTCAAATTCGATTTGAGTTAGGGACGGCAGGAGTTCTTCT
AGACGACCACTTCTATAATGTTATTGTTACTGCTCATGCCTTTGTAATAATTTTCTTTAT
AGTAATACCTCTAATAATTGGAGGATTCGGAAATTGAATGGTTCCTTTGCTAATTGGGGC
GCCTGATATAAGGTTTCCTCGGATGAATAATATAAGATTTTGACTTTTACCACCATCTTT
TATTTTATTGATTGTCTCCAGTTTGGTTGAAGGTGGGGCTGGGACAGGATGAACAGTCTA
TCCTCCTTTAAGGGGACCTACAGCTCATGCCGGAGCTTCGGTAGATTTGGTAATTTTTTC
TTTGCATTTGGCCGGAATATCGTCTATTTTAGGAGCTATTAATTTTATTACTACCATTTT
TAACATACGGTCTCCAGGAATAACGATAGAACGAGTAAATTTATTTGTTTGATCAATTCT
GGTTACGGTATTTTTGCTTCTTCTATCTTTACCAGTACTTGCTGGGGCGATTACTATATT
ATTAACTGATCGAAATTTTAATACTAGATTTTT
>AWS2
GGAGTCGAGTATGAATGGGTC--TACGGAAACAAGCTGTCTCTT-TTTGGTTATATTGAA
GTT-TCTTTAAGGGTGCAAAGTCCCTTGATTAGAAAAAAGACGAGAAGACCCTTAGAGTT
TTTATT----AAAGATAAGA-ATT-TATTTA--AGTTTTTGCTGGGGCGGCAAAGAGACA
AAGCAATTAAACTCTCTTTTTATTGTTTTTAGAA--GACGAAAA--TGTTAAGAATCATT
AAACTACCTTAGGGATAACAGCATAATTAAATTTTAGTTTGTGACCTCGATGTTGGACTA
GGAAGGCTTT-TGACCAGCAGTCAAATTCGATTTGAGTTAGGGACGGCAGGAGTTCTTTT
AGACGACCACTTCTATAATGTTATTGTTACTGCTCATGCCTTTGTAATAATTTTCTTTAT
AGTAATACCTCTAATAATTGGAGGATTCGGAAATTGAATGGTTCCTTTGCTAATTGGGGC
GCCTGATATAAGGTTTCCTCGGATGAATAATATAAGATTTTGACTTTTACCACCATCTTT
TATTTTATTGATTGTCTCCAGTTTGGTTGAAGGTGGGGCTGGGACAGGATGAACAGTCTA
TCCTCCTTTAAGGGGACCTACAGCCCATGCTGGAGCTTCGGTAGATTTGGTAATTTTTTC
TTTGCATTTGGCCGGAATATCGTCTATTTTAGGAGCTATTAATTTTATTACTACCATTTT
TAACATACGGTCTCCAGGAATAACGATAGAACGAGTAAATTTATTTGTTTGATCAATTCT
GGTTACGGTATTTTTGCTTCTTCTATCTTTACCAGTACTTGCTGGGGCGATTACTATATT
ATTAACTGATCGAAATTTTAATACTAGATTTTT
>AWS3
????????????????????????????????????????????????????????????
????????????????????????????????????????????????????????????
????????????????????????????????????????????????????????????
????????????????????????????????????????????????????????????
????????????????????????????????????????????????????????????
?????????????????????????ATTCGATTTGAGTTAGGGACGGCAGGAGTTCTTCT
AGACGACCACTTCTATAATGTTATTGTTACTGCTCATGCCTTTGTAATAATTTTCTTTAT
AGTAATACCTCTAATAATTGGAGGATTCGGAAATTGAATGGTTCCTTTGCTAATTGGGGC
GCCTGATATAAGGTTTCCTCGGATGAATAATATAAGATTTTGACTTTTACCACCATCTTT
TATTTTATTGATTGTCTCCAGTTTGGTTGAAGGTGGGGCTGGGACAGGATGAACAGTCTA
TCCTCCTTTAAGGGGACCTACAGCTCATGCCGGAGCTTCGGTAGATTTGGTAATTTTTTC
TTTGCATTTGGCCGGAATATCGTCTATTTTAGGAGCTATTAATTTTATTACTACCATTTT
TAACATACGGTCTCCAGGAATAACGATAGAACGAGTAAATTTATTTGTTTGATCAATTCT
GGTTACGGTATTTTTGCTTCTTCTATCTTTACCAGTACTTGCTGGGGCGATTACTATATT
ATTAACTGATCGAAATTTTAATACTAGATTTTT
>BAB0
????????????????????????????????????????????????????????????
????????????????????????????????????????????????????????????
????????????????????????????????????????????????????????????
????????????????????????????????????????????????????????????
????????????????????????????????????????????????????????????
?????????????????????????ATTCGATTTGAGTTAGGGACGGCAGGAGTTCTTCT
AGACGACCACTTCTATAATGTTATTGTTACTGCTCATGCCTTTGTAATAATTTTCTTTAT
AGTAATACCTCTAATAATTGGAGGATTCGGAAATTGAATGGTTCCTTTGCTAATTGGGGC
GCCTGATATAAGGTTTCCTCGGATGAATAATATAAGATTTTGACTTTTACCACCATCTTT
TATTTTATTGATTGTCTCCAGTTTGGTTGAAGGTGGGGCTGGGACAGGATGAACAGTCTA
TCCTCCTTTAAGGGGACCTACAGCTCATGCCGGAGCTTCGGTAGATTTGGTAATTTTTTC
TTTGCATTTGGCCGGAATATCGTCTATTTTAGGAGCTATTAATTTTATTACTACCATTTT
TAACATACGGTCTCCAGGAATAACGATAGAACGAGTAAATTTATTTGTTTGATCAATTCT
GGTTACGGTATTTTTGCTTCTTCTATCTTTACCAGTACTTGCTGGGGCGATTACTATATT
ATTAACTGATCGAAATTTTAATACTAGATTTTT
>BAB1
GGAGTCGAGTATGAATGGGTT--TACGGAAACAAGCTGTCTCTT-TTTGGTTTTATTGAA
GTT-TCTTTAAGGGTGCAAAGTCCCTTGATTAGAAAAAAGACGAGAAGACCCTTAGAGTT
TTTACC----AAAGATAAAA-ATT-TATTTG--AGTTTTTGCTGGGGCGGCAAAGAGAC-
AAATAGTT-AACTCTCTTTTTATTGTTTTTAGAA--GACGAAAA--TGTTAAGAATCGTT
AAACTACCTTAGGGATAACAGCATAATTAAGTTTTAGTTTGTGACCTCGATGTTGGACTA
GGAAGACTTT-TGACCAGCAGTCAAATTCGATTTGAGTTAGGAACGGCAGGAGTTCTTCT
AGATGACCATTTTTATAATGTTATTGTTACTGCTCATGCTTTTGTAATAATTTTTTTTAT
GGTAATACCTCTAATAATTGGAGGGTTTGGAAACTGAATAGTTCCTTTACTAATTGGAGC
ACCTGATATAAGGTTTCCTCGAATAAATAATATAAGATTCTGACTTCTACCACCATCTTT
TGTTTTACTAATTGTTTCTAGTTTAGTTGAAGGTGGGGCTGGAACAGGATGAACGGTTTA
TCCTCCTCTAAGGGGGCCGACAGCTCATGCAGGTGCTTCAGTTGATCTGGTAATTTTTTC
TTTACATTTGGCTGGGATATCATCTATTTTAGGAGCTATTAATTTTATTACTACTATTTT
TAATATACGATCTCCAGGAATAACGATAGAACGGGTAAATTTATTTGTTTGGTCGATTTT
GGTTACGGTATTTTTGCTTCTACTATCTTTGCCAGTACTTGCTGGGGCGATTACTATGTT
GTTAACTGATCGAAACTTTAATACTAGATTCTT
>BAB10
GGAGTCGAGTATGAATGGGTT--TACGGAAACAAGCTGTCTCTT-TTTGGTTATATTGAA
GTT-TCTTTAAGGGTGCAAAGTCCCTTGGTTAGAAAAAAGACGAGAAGACCCTTAGAGTT
TTTACT----AAAGATAAAA-ATT-TATTTA--AGTTTTTGCTGGGGCGGCAAAGAGAC-
AAATAGTT-AACTCTCTTTTTATTGTTTTTAGAA--GACGAAAA--TGTTAAGAATCATT
AAACTACCTTAGGGATAACAGCATAATTAAGTTTTAGTTTGTGACCTCGATGTTGGACTA
GGAAGACTTT-TGACCAGCAGTCAAATTCGATTTGAGTTAGGAACGGCAGGAGTTCTTTT
AGATGACCACTTTTATAATGTTATTGTTACTGCTCATGCTTTTGTAATAATTTTTTTTAT
GGTAATACCTCTAATAATTGGAGGGTTTGGAAACTGAATAGTTCCTTTACTAATTGGAGC
ACCTGATATAAGGTTCCCTCGAATGAATAATATAAGATTCTGACTTCTACCACCATCTTT
TGTTTTACTAATTGTTTCTAGTTTAGTTGAAGGTGGGGCTGGAACAGGATGAACGGTTTA
TCCCCCTCTAAGGGGGCCAACAGCTCATGCAGGTGCTTCAGTTGATTTGGTAATTTTTTC
TTTACACTTGGCTGGGATATCATCTATTTTAGGAGCTATTAATTTTATTACTACTATTTT
TAATATACGATCTCCAGGAATAACGATAGAACGGGTAAATTTATTTGTTTGGTCAATTTT
GGTTACGGTATTTTTGCTTTTACTATCTTTACCAGTACTTGCTGGTGCGATTACTATGTT
GTTAACTGATCGAAATTTCAATACTAGATTCTT
>BAB11
GGAGTCGAGTATGAATGGGTT--TACGGAAACAAGCTGTCTCTT-TTTGGTTTTATTGAA
GTT-TCTTTAAGGGTGCAAAGTCCCTTGATTAGAAAAAAGACGAGAAGACCCTTAGAGTT
TTTACC----AAAGATAAAA-ATT-TATTTG--AGTTTTTGCTGGGGCGGCAAAGAGAC-
AAATAGTT-AACTCTCTTTTTATTGTTTTTAGAA--GACGAAAA--TGTTAAGAATCGTT
AAACTACCTTAGGGATAACAGCATAATTAAGTTTTAGTTTGTGACCTCGATGTTGGACTA
GGAAGACTTT-TGACCAGCAGTCAAATTCGATTTGAGTTAGGAACGGCAGGAGTTCTTCT
AGATGACCATTTTTATAATGTTATTGTTACTGCTCATGCTTTTGTAATAATTTTTTTTAT
GGTAATACCTCTAATAATTGGAGGGTTTGGAAACTGAATAGTTCCTTTACTAATTGGAGC
ACCTGATATAAGGTTTCCTCGAATAAATAATATAAGATTCTGACTTCTACCACCATCTTT
TGTTTTACTAATTGTTTCTAGTTTAGTTGAAGGTGGGGCTGGAACAGGATGAACGGTTTA
TCCTCCTCTAAGGGGGCCGACAGCTCATGCAGGTGCTTCAGTTGATCTGGTAATTTTTTC
TTTACATTTGGCTGGGATATCATCTATTTTAGGAGCTATTAATTTTATTACTACTATTTT
TAATATACGATCTCCAGGAATAACGATAGAACGGGTAAATTTATTTGTTTGGTCGATTTT
GGTTACGGTATTTTTGCTTCTACTATCTTTGCCAGTACTTGCTGGGGCGATTACTATGTT
GTTAACTGATCGAAACTTTAATACTAGATTCTT
>BAB12
GGAGTCGAGTATGAATGGGTT--TACGGAAACAAGCTGTCTCTT-TTTGGTTTTATTGAA
GTT-TCTTTAAGGGTGCAAAGTCCCTTGATTAGAAAAAAGACGAGAAGACCCTTAGAGTT
TTTACC----AAAGATAAAA-ATT-TATTTG--AGTTTTTGCTGGGGCGGCAAAGAGAC-
AAATAGTT-AACTCTCTTTTTATTGTTTTTAGAA--GACGAAAA--TGTTAAGAATCGTT
AAACTACCTTAGGGATAACAGCATAATTAAGTTTTAGTTTGTGACCTCGATGTTGGACTA
GGAAGACTTT-TGACCAGCAGTCAAATTCGATTTGAGTTAGGAACGGCAGGAGTTCTTCT
AGATGACCATTTTTATAATGTTATTGTTACTGCTCATGCTTTTGTAATAATTTTTTTTAT
GGTAATACCTCTAATAATTGGAGGGTTTGGAAACTGAATAGTTCCTTTACTAATTGGAGC
ACCTGATATAAGGTTTCCTCGAATAAATAATATAAGATTCTGACTTCTACCACCATCTTT
TGTTTTACTAATTGTTTCTAGTTTAGTTGAAGGTGGGGCTGGAACAGGATGAACGGTTTA
TCCTCCTCTAAGGGGGCCGACAGCTCATGCAGGTGCTTCAGTTGATCTGGTAATTTTTTC
TTTACATTTGGCTGGGATATCATCTATTTTAGGAGCTATTAATTTTATTACTACTATTTT
TAATATACGATCTCCAGGAATAACGATAGAACGGGTAAATTTATTTGTTTGGTCGATTTT
GGTTACGGTATTTTTGCTTCTACTATCTTTGCCAGTACTTGCTGGGGCGATTACTATGTT
GTTAACTGATCGAAACTTTAATACTAGATTCTT
>BAB13
GGAGTCGAGTATGAATGGGTT--TACGGAAACAAGCTGTCTCTT-TTTGGTTTTATTGAA
GTT-TCTTTAAGGGTGCAAAGTCCCTTGATTAGAAAAAAGACGAGAAGACCCTTAGAGTT
TTTACC----AAAGATAAAA-ATT-TATTTG--AGTTTTTGCTGGGGCGGCAAAGAGAC-
AAATAGTT-AACTCTCTTTTTATTGTTTTTAGAA--GACGAAAA--TGTTAAGAATCGTT
AAACTACCTTAGGGATAACAGCATAATTAAGTTTTAGTTTGTGACCTCGATGTTGGACTA
GGAAGACTTT-TGACCAGCAGTCAAATTCGATTTGAGTTAGGAACGGCAGGAGTTCTTCT
AGATGACCATTTTTATAATGTTATTGTTACTGCTCATGCTTTTGTAATAATTTTTTTTAT
GGTAATACCTCTAATAATTGGAGGGTTTGGAAACTGAATAGTTCCTTTACTAATTGGAGC
ACCTGATATAAGGTTTCCTCGAATAAATAATATAAGATTCTGACTTCTACCACCATCTTT
TGTTTTACTAATTGTTTCTAGTTTAGTTGAAGGTGGGGCTGGAACAGGATGAACGGTTTA
TCCTCCTCTAAGGGGGCCGACAGCTCATGCAGGTGCTTCAGTTGATCTGGTAATTTTTTC
TTTACATTTGGCTGGGATATCATCTATTTTAGGAGCTATTAATTTTATTACTACTATTTT
TAATATACGATCTCCAGGAATAACGATAGAACGGGTAAATTTATTTGTTTGGTCGATTTT
GGTTACGGTATTTTTGCTTCTACTATCTTTGCCAGTACTTGCTGGGGCGATTACTATGTT
GTTAACTGATCGAAACTTTAATACTAGATTCTT
>BAB14
GGAGTCGAGTATGAATGGGTT--TACGGAAACAAGCTGTCTCTT-TTTGGTTTTATTGAA
GTT-TCTTTAAGGGTGCAAAGTCCCTTGATTAGAAAAAAGACGAGAAGACCCTTAGAGTT
TTTACC----AAAGATAAAA-ATT-TATTTG--AGTTTTTGCTGGGGCGGCAAAGAGAC-
AAATAGTT-AACTCTCTTTTTATTGTTTTTAGAA--GACGAAAA--TGTTAAGAATCGTT
AAACTACCTTAGGGATAACAGCATAATTAAGTTTTAGTTTGTGACCTCGATGTTGGACTA
GGAAGACTTT-TGACCAGCAGTCAAATTCGATTTGAGTTAGGAACGGCAGGAGTTCTTCT
AGATGACCATTTTTATAATGTTATTGTTACTGCTCATGCTTTTGTAATAATTTTTTTTAT
GGTAATACCTCTAATAATTGGAGGGTTTGGAAACTGAATAGTTCCTTTACTAATTGGAGC
ACCTGATATAAGGTTTCCTCGAATAAATAATATAAGATTCTGACTTCTACCACCATCTTT
TGTTTTACTAATTGTTTCTAGTTTAGTTGAAGGTGGGGCTGGAACAGGATGAACGGTTTA
TCCTCCTCTAAGGGGGCCGACAGCTCATGCAGGTGCTTCAGTTGATCTGGTAATTTTTTC
TTTACATTTGGCTGGGATATCATCTATTTTAGGAGCTATTAATTTTATTACTACTATTTT
TAATATACGATCTCCAGGAATAACGATAGAACGGGTAAATTTATTTGTTTGGTCGATTTT
GGTTACGGTATTTTTGCTTCTACTATCTTTGCCAGTACTTGCTGGGGCGATTACTATGTT
GTTAACTGATCGAAACTTTAATACTAGATTCTT
>BAB2
GGAGTCGAGTATGAATGGGTT--TACGGAAACAAGCTGTCTCTT-TTTGGTTTTATTGAA
GTT-TCTTTAAGGGTGCAAAGTCCCTTGATTAGAAAAAAGACGAGAAGACCCTTAGAGTT
TTTACC----AAAGATAAAA-ATT-TATTTG--AGTTTTTGCTGGGGCGGCAAAGAGAC-
AAATAGTT-AACTCTCTTTTTATTGTTTTTAGAA--GACGAAAA--TGTTAAGAATCGTT
AAACTACCTTAGGGATAACAGCATAATTAAGTTTTAGTTTGTGACCTCGATGTTGGACTA
GGAAGACTTT-TGACCAGCAGTCAAATTCGATTTGAGTTAGGAACGGCAGGAGTTCTTCT
AGATGACCATTTTTATAATGTTATTGTTACTGCTCATGCTTTTGTAATAATTTTTTTTAT
GGTAATACCTCTAATAATTGGAGGGTTTGGAAACTGAATAGTTCCTTTACTAATTGGAGC
ACCTGATATAAGGTTTCCTCGAATAAATAATATAAGATTCTGACTTCTACCACCATCTTT
TGTTTTACTAATTGTTTCTAGTTTAGTTGAAGGTGGGGCTGGAACAGGATGAACGGTTTA
TCCTCCTCTAAGGGGGCCGACAGCTCATGCAGGTGCTTCAGTTGATCTGGTAATTTTTTC
TTTACATTTGGCTGGGATATCATCTATTTTAGGAGCTATTAATTTTATTACTACTATTTT
TAATATACGATCTCCAGGAATAACGATAGAACGGGTAAATTTATTTGTTTGGTCGATTTT
GGTTACGGTATTTTTGCTTCTACTATCTTTGCCAGTACTTGCTGGGGCGATTACTATGTT
GTTAACTGATCGAAACTTTAATACTAGATTCTT
>BAB4
GGAGTCGAGTATGAATGGGTT--TACGGAAACAAGCTGTCTCTT-TTTGGTTTTATTGAA
GTT-TCTTTAAGGGTGCAAAGTCCCTTGATTAGAAAAAAGACGAGAAGACCCTTAGAGTT
TTTACC----AAAGATAAAA-ATT-TATTTG--AGTTTTTGCTGGGGCGGCAAAGAGAC-
AAATAGTT-AACTCTCTTTTTATTGTTTTTAGAA--GACGAAAA--TGTTAAGAATCGTT
AAACTACCTTAGGGATAACAGCATAATTAAGTTTTAGTTTGTGACCTCGATGTTGGACTA
GGAAGACTTT-TGACCAGCAGTCAAATTCGATTTGAGTTAGGAACGGCAGGAGTTCTTCT
AGATGACCATTTTTATAATGTTATTGTTACTGCTCATGCTTTTGTAATAATTTTTTTTAT
GGTAATACCTCTAATAATTGGAGGGTTTGGAAACTGAATAGTTCCTTTACTAATTGGAGC
ACCTGATATAAGGTTTCCTCGAATAAATAATATAAGATTCTGACTTCTACCACCATCTTT
TGTTTTACTAATTGTTTCTAGTTTAGTTGAAGGTGGGGCTGGAACAGGATGAACGGTTTA
TCCTCCTCTAAGGGGGCCGACAGCTCATGCAGGTGCTTCAGTTGATCTGGTAATTTTTTC
TTTACATTTGGCTGGGATATCATCTATTTTAGGAGCTATTAATTTTATTACTACTATTTT
TAATATACGATCTCCAGGAATAACGATAGAACGGGTAAATTTATTTGTTTGGTCGATTTT
GGTTACGGTATTTTTGCTTCTACTATCTTTGCCAGTACTTGCTGGGGCGATTACTATGTT
GTTAACTGATCGAAACTTTAATACTAGATTCTT
>BAB5
GGAGTCGAGTATGAATGGGTT--TACGGAAACAAGCTGTCTCTT-TTTGGTTTTATTGAA
GTT-TCTTTAAGGGTGCAAAGTCCCTTGATTAGAAAAAAGACGAGAAGACCCTTAGAGTT
TTTACC----AAAGATAAAA-ATT-TATTTG--AGTTTTTGCTGGGGCGGCAAAGAGAC-
AAATAGTT-AACTCTCTTTTTATTGTTTTTAGAA--GACGAAAA--TGTTAAGAATCGTT
AAACTACCTTAGGGATAACAGCATAATTAAGTTTTAGTTTGTGACCTCGATGTTGGACTA
GGAAGACTTT-TGACCAGCAGTCAAATTCGATTTGAGTTAGGAACGGCAGGAGTTCTTCT
AGATGACCATTTTTATAATGTTATTGTTACTGCTCATGCTTTTGTAATAATTTTTTTTAT
GGTAATACCTCTAATAATTGGAGGGTTTGGAAACTGAATAGTTCCTTTACTAATTGGAGC
ACCTGATATAAGGTTTCCTCGAATAAATAATATAAGATTCTGACTTCTACCACCATCTTT
TGTTTTACTAATTGTTTCTAGTTTAGTTGAAGGTGGGGCTGGAACAGGATGAACGGTTTA
TCCTCCTCTAAGGGGGCCGACAGCTCATGCAGGTGCTTCAGTTGATCTGGTAATTTTTTC
TTTACATTTGGCTGGGATATCATCTATTTTAGGAGCTATTAATTTTATTACTACTATTTT
TAATATACGATCTCCAGGAATAACGATAGAACGGGTAAATTTATTTGTTTGGTCGATTTT
GGTTACGGTATTTTTGCTTCTACTATCTTTGCCAGTACTTGCTGGGGCGATTACTATGTT
GTTAACTGATCGAAACTTTAATACTAGATTCTT
>BAB6
GGAGTCGAGTATGAATGGGTT--TACGGAAACAAGCTGTCTCTT-TTTGGTTTTATTGAA
GTT-TCTTTAAGGGTGCAAAGTCCCTTGATTAGAAAAAAGACGAGAAGACCCTTAGAGTT
TTTACC----AAAGATAAAA-ATT-TATTTG--AGTTTTTGCTGGGGCGGCAAAGAGAC-
AAATAGTT-AACTCTCTTTTTATTGTTTTTAGAA--GACGAAAA--TGTTAAGAATCGTT
AAACTACCTTAGGGATAACAGCATAATTAAGTTTTAGTTTGTGACCTCGATGTTGGACTA
GGAAGACTTT-TGACCAGCAGTCAA???????????????????????????????????
????????????????????????????????????????????????????????????
????????????????????????????????????????????????????????????
????????????????????????????????????????????????????????????
????????????????????????????????????????????????????????????
????????????????????????????????????????????????????????????
????????????????????????????????????????????????????????????
????????????????????????????????????????????????????????????
????????????????????????????????????????????????????????????
?????????????????????????????????
>BAB7
GGAGTCGAGTATGAATGGGTT--TACGGAAACAAGCTGTCTCTT-TTTGGTTTTATTGAA
GTT-TCTTTAAGGGTGCAAAGTCCCTTGATTAGAAAAAAGACGAGAAGACCCTTAGAGTT
TTTACC----AAAGATAAAA-ATT-TATTTG--AGTTTTTGCTGGGGCGGCAAAGAGAC-
AAATAGTT-AACTCTCTTTTTATTGTTTTTAGAA--GACGAAAA--TGTTAAGAATCGTT
AAACTACCTTAGGGATAACAGCATAATTAAGTTTTAGTTTGTGACCTCGATGTTGGACTA
GGAAGACTTT-TGACCAGCAGTCAAATTCGATTTGAGTTAGGAACGGCAGGAGTTCTTCT
AGATGACCATTTTTATAATGTTATTGTTACTGCTCATGCTTTTGTAATAATTTTTTTTAT
GGTAATACCTCTAATAATTGGAGGGTTTGGAAACTGAATAGTTCCTTTACTAATTGGAGC
ACCTGATATAAGGTTTCCTCGAATAAATAATATAAGATTCTGACTTCTACCACCATCTTT
TGTTTTACTAATTGTTTCTAGTTTAGTTGAAGGTGGGGCTGGAACAGGATGAACGGTTTA
TCCTCCTCTAAGGGGGCCGACAGCTCATGCAGGTGCTTCAGTTGATTTGGTAATTTTTTC
TTTACATTTGGCTGGGATATCATCTATTTTAGGAGCTATTAATTTTATTACTACTATTTT
TAATATACGATCTCCAGGAATAACGATAGAACGGGTAAATTTATTTGTTTGGTCGATTTT
GGTTACGGTATTTTTGCTTCTACTATCTTTGCCGGTACTTGCTGGGGCGATTACTATGTT
GTTAACTGATCGAAACTTTAATACTAGATTCTT
>BAB8
GGAGTCGAGTATGAATGGGTC--TACGGAAACAAGCTGTCTCTT-TTTGGTTATATTGAA
GTT-TCTTTAAGGGTGCAAAGTCCCTTGATTAGAAAAAAGACGAGAAGACCCTTAGAGTT
TTTATT----AAAGATAAGA-ATT-TATTTA--AGTTTTTGCTGGGGCGGCAAAGAGACA
AAGCAATTAAACTCTCTTTTTATTGTTTTTAGAA--GACGAAAA--TGTTAAGAATCATT
AAACTACCTTAGGGATAACAGCATAATTAAATTTTAGTTTGTGACCTCGATGTTGGACTA
GGAAGGCTTT-TGACCAGCAGTCAAATTCGATTTGAGTTAGGGACGGCAGGAGTTCTTCT
AGACGACCACTTCTATAATGTTATTGTTACTGCTCATGCCTTTGTAATAATTTTCTTTAT
AGTAATACCTCTAATAATTGGAGGATTCGGAAATTGAATGGTTCCTTTGCTAATTGGGGC
GCCTGATATAAGGTTTCCTCGGATGAATAATATAAGATTTTGACTTTTACCACCATCTTT
TATTTTATTGATTGTCTCCAGTTTGGTTGAAGGTGGGGCTGGGACAGGATGAACAGTCTA
TCCTCCTTTAAGGGGACCTACAGCTCATGCCGGAGCTTCGGTAGATTTGGTAATTTTTTC
TTTGCATTTGGCCGGAATATCGTCTATTTTAGGAGCTATTAATTTTATTACTACCATTTT
TAACATACGGTCTCCAGGAATAACGATAGAACGAGTAAATTTATTTGTTTGATCAATTCT
GGTTACGGTATTTTTGCTTCTTCTATCTTTACCAGTACTTGCTGGGGCGATTACTATATT
ATTAACTGATCGAAATTTTAATACTAGATTTTT
>BAB9
GGAGTCGAGTATGAATGGGTT--TACGGAAACAAGCTGTCTCTT-TTTGGTTTTATTGAA
GTT-TCTTTAAGGGTGCAAAGTCCCTTGATTAGAAAAAAGACGAGAAGACCCTTAGAGTT
TTTACC----AAAGATAAAA-ATT-TATTTG--AGTTTTTGCTGGGGCGGCAAAGAGAC-
AAATAGTT-AACTCTCTTTTTATTGTTTTTAGAA--GACGAAAA--TGTTAAGAATCGTT
AAACTACCTTAGGGATAACAGCATAATTAAGTTTTAGTTTGTGACCTCGATGTTGGACTA
GGAAGACTTT-TGACCAGCAGTCAAATTCGATTTGAGTTAGGAACGGCAGGAGTTCTTCT
AGATGACCATTTTTATAATGTTATTGTTACTGCTCATGCTTTTGTAATAATTTTTTTTAT
GGTAATACCTCTAATAATTGGAGGGTTTGGAAACTGAATAGTTCCTTTACTAATTGGAGC
ACCTGATATAAGGTTTCCTCGAATAAATAATATAAGATTCTGACTTCTACCACCATCTTT
TGTTTTACTAATTGTTTCTAGTTTAGTTGAAGGTGGGGCTGGAACAGGATGAACGGTTTA
TCCTCCTCTAAGGGGGCCGACAGCTCATGCAGGTGCTTCAGTTGATCTGGTAATTTTTTC
TTTACATTTGGCTGGGATATCATCTATTTTAGGAGCTATTAATTTTATTACTACTATTTT
TAATATACGATCTCCAGGAATAACGATAGAACGGGTAAATTTATTTGTTTGGTCGATTTT
GGTTACGGTATTTTTGCTTCTACTATCTTTGCCAGTACTTGCTGGGGCGATTACTATGTT
GTTAACTGATCGAAACTTTAATACTAGATTCTT
>GB1
GGAGTCGAGTATGAATGGGTC--TACGGAAACAAGCTGTCTCTT-TTTGGTTATATTGAA
GTT-TCTTTAAGGGTGCAAAGTCCCTTGATTAGAAAAAAGACGAGAAGACCCTTAGAGTT
TTTATT----AAAGATAAGA-ATT-TATTTA--AGTTTTTGCTGGGGCGGCAAAGAGAC-
AAGCAATTAAACTCTCTTTTTATTGTTTTTAGAA--GACGAAAA--TGTTAAGAATCATT
AAACTACCTTAGGGATAACAGCATAATTAAATTTTAGTTTGTGACCTCGATGTTGGACTA
GGAAGGCTTT-TGACCAGCAGTCAAATTCGATTTGAGTTAGGGACGGCAGGAGTTCTTCT
AGACGACCATTTCTATAATGTTATTGTTACTGCTCATGCCTTTGTAATAATTTTTTTTAT
AGTAATACCTCTAATAATTGGAGGATTCGGGAATTGAATGGTTCCTTTGCTAATTGGGGC
GCCTGATATAAGGTTTCCTCGAATGAATAATATAAGATTTTGACTTTTACCACCATCTTT
TATTTTATTGATTGTTTCCAGTTTGGTTGAAGGTGGGGCTGGGACAGGATGAACAGTTTA
TCCTCCTTTAAGGGGACCTACAGCTCATGCTGGAGCTTCGGTAGATTTGGTAATTTTTTC
TTTGCATTTGGCGGGAATATCGTCTATTTTGGGAGCTATTAATTTTATTACTACCATTTT
TAACATACGGTCTCCAGGAATAACGATAGAACGAGTAAATTTATTTGTTTGATCAATTCT
GGTTACGGTATTTTTGCTTCTTCTATCTTTACCAGTACTTGCTGGGGCGATTACTATACT
ATTAACTGATCGAAATTTTAATACTAGATTTTT
>GB10
GGAGTCGAGTATGAATGGGTT--TACGGAAACGAGCTGTCTCCTATTTGGTTATTTTGAA
GTT-TCTTTGAGGGTGCAAAGTCCCTTGATTAGAAAAAAGACGAGAAGACCCTTAGAGTT
TTTATT----AAAGATAAGA-ATT-TATTCA--AGTTTTTGCTGGGGCGGCAAAGAGAC-
AGATGATTGAACTCTCTTTTTATTATTTTTAGAA--GACGAAAA--TGTTAAGAATCGTT
AAACTACCTTAGGGATAACAGCATAATTAAGTTTTAGTTTGTGACCTCGATGTTGGACTA
GGAAGGCTTT-TGACCAGCAGTCAAATTCGATTTGAGTTAGGAACGGCAGGAGTTCTTTT
AGACGACCATTTCTATAATGTTATTGTTACTGCTCACGCTTTCGTAATAATTTTTTTTAT
AGTAATACCTCTAATGATTGGAGGGTTTGGGAATTGAATAGTTCCTTTGCTAATTGGGGC
GCCTGATATAAGATTTCCCCGAATAAATAATATAAGATTTTGGCTTTTACCGCCGTCTTT
TATTTTATTAATTGTTTCTAGTCTAGTTGAAGGTGGGGCTGGAACAGGATGAACGGTTTA
TCCCCCCTTGAGGGGACCTACAGCTCATGCTGGAGCTTCGGTTGATTTGGTAATTTTTTC
TTTGCATTTGGCTGGAATATCGTCTATCTTAGGAGCTATTAATTTTATTACTACTATTTT
TAATATACGATCTCCGGGAATAACAATGGAACGAGTAAATTTATTTGTTTGATCAATTTT
GGTTACGGTATTTTTACTTCTTTTATCTTTACCAGTACTTGCTGGGGCGATTACTATATT
ATTAACTGATCGAAATTTCAATACCAGATTTTT
>GB11
GGAGTCGAGTATGAATGGGTT--TACGGAAACGAGCTGTCTCCTATTTGGTTATTTTGAA
GTT-TCTTTGAGGGTGCAAAGTCCCTTGATTAGAAAAAAGACGAGAAGACCCTTAGAGTT
TTTATT----AAAGATAAGA-ATT-TATTCA--AGTTTTTGCTGGGGCGGCAAAGAGAC-
AAATGATTGAACTCTCTTTTTATTATTTTTAGAA--GACGAAAA--TGTTAAGAATCGTT
AAACTACCTTAGGGATAACAGCATAATTAAGTTTTAGTTTGTGACCTCGATGTTGGACTA
GGAAGGCTTT-TGACCAGCAGTCAAATTCGATTTGAGTTAGGAACGGCAGGAGTTCTTTT
AGACGACCATTTCTATAATGTTATTGTTACTGCTCACGCTTTCGTAATAATTTTTTTTAT
AGTAATACCTCTAATGATTGGAGGGTTTGGGAATTGAATAGTTCCTTTGCTAATTGGGGC
GCCTGATATAAGATTTCCCCGAATAAATAATATAAGATTTTGGCTTTTACCGCCGTCTTT
TATTTTATTAATTGTTTCTAGTCTAGTTGAAGGTGGGGCTGGAACAGGATGAACGGTTTA
TCCCCCCTTGAGGGGACCTACAGCTCATGCTGGAGCTTCGGTTGATTTGGTAATTTTTTC
TTTGCATTTGGCTGGAATATCGTCTATCTTAGGAGCTATTAATTTTATTACTACTATTTT
TAATATACGATCTCCGGGAATAACAATGGAACGAGTAAATTTATTTGTTTGGTCAATTTT
GGTTACGGTATTTTTACTTCTTTTATCTTTACCAGTACTTGCTGGGGCGATTACTATATT
ATTAACTGATCGAAATTTCAATACCAGATTTTT
>GB12
GGAGTCGAGTATGAATGGGTC--TACGGAAATGAGCTGTCTCTT-TTTGGTTATATTGAA
GTT-TCTTTAAGGGTGCAAAGTCCCTTGATTAGAAAAAAGACGAGAAGACCCTTAGAGTT
TTTATT----AAAGATAAGA-ATT-TATTCA--AGTTTTTGCTGGGGCGGCAAAGAGAC-
AAGTGATTAAACTCTCTTTTTATTGTTTTTAGAA--GCCGAAAA--TGTTAAGAATCATT
AAACTACCTTAGGGATAACAGCATAATTAAATTTTAGTTTGTGACCTCGATGTTGGACTA
GGAAGGCTTT-TGACCAGCAGTCAAATTCGATTTGAATTAGGGACGGCAGGAGTTCTTCT
AGACGATCATTTCTATAATGTTATTGTTACAGCTCATGCCTTTGTAATAATTTTCTTTAT
AGTAATGCCTCTAATAATTGGAGGATTTGGGAATTGAATGGTTCCTTTGCTAATTGGGGC
GCCTGATATAAGGTTTCCTCGGATAAATAATATAAGATTTTGGCTTTTACCGCCGTCTTT
TATTTTATTGATTGTTTCCAGCTTAGTTGAAGGTGGGGCTGGGACAGGGTGAACAGTCTA
CCCTCCTTTGAGAGGGCCTACAGCTCATGCCGGGGCTTCGGTTGACTTGGTAATTTTTTC
TTTACATTTGGCCGGAATATCATCTATTTTAGGAGCTATTAATTTTATTACTACTATTTT
TAATATACGATCTCCGGGAATAACAATAGAACGAGTAAATTTATTTGTTTGATCTATTTT
GGTTACGGTATTTTTGCTTCTCCTATCTTTACCAGTACTTGCTGGGGCGATTACTATATT
ATTAACTGATCGAAATTTTAATACTAGATTTTT
>GB13
GGAGTCGAGTATGAATGGGTC--TACGGAAATGAGCTGTCTCTT-TTTGGTTATATTGAA
GTT-TCTTTAAGGGTGCAAAGTCCCTTGATTAGAAAAAAGACGAGAAGACCCTTAGAGTT
TTTATT----AAAGATAAGA-ATT-TATTCA--AGTTTTTGCTGGGGCGGCAAAGAGAC-
AAGTGATTAAACTCTCTTTTTATTGTTTTTAGAA--GACGAAAA--TGTTAAGAATCATT
AAACTACCTTAGGGATAACAGCATAATTAAATTTTAGTTTGTGACCTCGATGTTGGACTA
GGAAGGCTTT-TGACCAGCAGTCAAATTCGATTTGAATTAGGGACGGCAGGAGTTCTTCT
AGACGATCATTTCTATAATGTTATTGTTACAGCTCATGCCTTTGTAATAATTTTCTTTAT
AGTAATGCCTCTAATAATTGGAGGATTTGGGAATTGAATGGTTCCTTTGCTAATTGGGGC
ACCTGATATAAGGTTTCCTCGGATAAATAATATAAGATTTTGGCTTTTACCGCCGTCTTT
TATTTTATTGATTGTTTCCAGCTTAGTTGAAGGTGGGGCTGGGACAGGGTGAACAGTCTA
TCCTCCTTTGAGAGGGCCTACAGCTCATGCCGGGGCTTCGGTTGACTTGGTAATTTTTTC
TTTGCATTTGGCCGGAATATCATCTATTTTAGGAGCTATTAATTTTATTACTACTATTTT
TAATATACGATCTCCGGGAATAACAATAGAACGAGTAAATTTATTTGTTTGATCAATTTT
GGTTACGGTATTTTTGCTTCTCCTATCTTTACCAGTACTTGCTGGGGCGATTACTATATT
ATTAACTGATCGAAATTTTAATACTAGATTCTT
>GB14
????????????????????????????????????????????????????????????
????????????????????????????????????????????????????????????
????????????????????????????????????????????????????????????
????????????????????????????????????????????????????????????
????????????????????????????????????????????????????????????
?????????????????????????ATTCGATTTGAATTAGGAACTGCAGGAGTGCTGCT
TGATGATCATTTTTATAATGTTATTGTTACAGCTCATGCATTTGTAATGATTTTTTTTAT
AGTTATACCATTAATGATTGGTGGCTTTGGAAATTGAATAGTTCCTCTTCTAATTGGAGC
TCCTGATATAAGTTTTCCTCGAATGAATAATATAAGATTTTGGCTTTTACCTCCTTCTTT
TGTTCTTTTAATTGTTTCAAGGTTGGTTGAAGGTGGAGCTGGGACTGGGTGAACAGTTTA
TCCTCCACTAAGTGGGCCTATAGGTCATGCAGGAGCCTCTGTGGATTTGGTAATTTTTTC
TTTACATTTGGCAGGGATGTCGTCAATTTTAGGGGCAATTAACTTTATTACAACTATTTT
TAATATACGTTCTCCTGGTATAACAATGGAGCGAGTTAATCTTTTTGTTTGGTCGATTTT
AGTAACAGTTTTCTTGCTTCTTCTTTCCCTTCCAGTTCTTGCAGGGGCAATTACGATACT
GTTAACAGATCGAAATTTTAATACAAGATTTTT
>GB15
GGAGTCGAGAATGAATGGGTT--TTCGGGGGTTGACTGTCTCTT-TTGGATTTGGTTGAA
ATT-TCTAAAAAGGTGCAAAATCCTTTAATTCGAAAAAAGACGAGAAGACCCTTAGAGTT
TTTATTATAAAAAGATTAAT-----TCTTTATCGGTTTTTGCTGGGGCGGCAAAGAGAC-
-----AATAAACTCTCTTTTTACAGTTTTTAGAA--GACGTGAA--TCTAAAGAGACAAT
AAACTACCTTAGGGATAACAGCATAATTAAATTTTAGTTTGTGACCTCGATGTTGGACTA
GGAAAAATTTTTGGTTAGCCGCCAAATTCGATTTGAATTAGGAACTGCAGGAGTGCTGCT
TGATGATCATTTTTATAATGTTATTGTTACAGCTCATGCATTTGTGATGATTTTTTTTAT
AGTTATACCGTTAATGATTGGTGGCTTTGGAAACTGAATAGTTCCTCTTCTAATTGGAGC
TCCTGATATAAGTTTTCCTCGAATGAATAATATAAGATTTTGGCTTTTACCTCCTTCTTT
TATTCTTTTAATTGTTTCAAGGTTGGTTGAAGGCGGAGCTGGGACTGGGTGAACAGTTTA
CCCTCCACTTAGTGGGCCTATAGGTCATGCAGGAGCCTCTGTGGATTTGGTAATTTTTTC
TTTACATTTGGCAGGGATGTCGTCAATTTTAGGGGCAATTAACTTTATTACAACTATTTT
TAATATACGTTCTCCTGGTATAACAATGGAGCGAGTTAATCTTTTTGTTTGGTCGATTTT
AGTAACAGTTTTCTTGCTTCTTCTTTCCCTCCCAGTTCTTGCAGGGGCAATTACGATACT
GTTAACAGATCGAAATTTTAATACAAGATTTTT
>GB16
GGAGTCGAGAATGAATGGGTT--TTCGGGGGTTGACTGTCTCTT-TTAGATTTAGTTGAA
ATT-TCTAAAAAGGTGCAAAATCCTTTAATTCGAAAAAAGACGAGAAGACCCTTAGAGTT
TTTACTATAAAAAGATTAAT-----TCTTTATGGGTTTTTGCTGGGGCGGCAAAGAGAC-
-----AATAAACTCTCTTTTTACAGCTTTTAGAA--GACGTCAA--TCTAAAGAGACAAT
AAACTACCTTAGGGATAACAGCATAATTAAATTTTAGTTTGTGACCTCGATGTTGGACTA
GGAAAAATTTTTGGTTAGCCGCCAAATTCGATTTGAGTTAGGAACTGCAGGAGTGCTGCT
TGATGATCATTTTTATAATGTTATTGTTACAGCTCATGCATTTGTGATGATTTTTTTTAT
AGTTATACCGTTAATGATTGGTGGTTTTGGAAATTGAATAGTTCCTCTTCTAATTGGAGC
TCCTGATATAAGTTTTCCTCGAATGAATAATATAAGATTTTGACTTTTACCTCCTTCTTT
TATTCTTTTAATTGTTTCAAGGTTGGTTGAAGGTGGAGCTGGGACTGGGTGAACAGTTTA
CCCTCCACTTAGTGGGCCTATAGGTCATGCAGGAGCCTCTGTGGATTTGGTAATTTTTTC
TTTACATTTGGCAGGGATGTCGTCAATTTTAGGGGCAATTAACTTTATTACAACTATTTT
TAATATACGTTCTCCTGGTATAACAATGGAGCGAGTTAATCTTTTTGTTTGGTCGATTTT
AGTAACAGTTTTCTTGCTTCTTCTTTCCCTCCCAGTTCTTGCAGGGGCAATTCCGATACT
GTTAACAGATCGAAACTTTAATACAAGATTTTT
>GB17
GGAGTCGAGAATGAATGGGTT--TTCGGGGGTTGACTGTCTCTT-TTAGATTTAGTTGAA
ATT-TCTAAAAAGGTGCAAAATCCTTTAATTCGAAAAAAGACGAGAAGACCCTTAGAGTT
TTTACTATAAAAAGATTAAT-----TCTTTATCGGTTTTTGCTGGGGCGGCAAAGAGAC-
-----AATAAACTCTCTTTTTACAGCTTTTAGAA--GACGTGAA--TCTAAAGAGACAAT
AAACTACCTTAGGGATAACAGCATAATTAAATTTTAGTTTGTGACCTCGATGTTGGACTA
GGAAAAATTTTTGGTTAGCCGCCAAATTCGATTTGAGTTAGGAACTGCAGGAGTGCTGCT
TGATGATCATTTTTATAATGTTATTGTCACAGCTCATGCATTTGTGATGATTTTTTTTAT
AGTTATACCGTTAATGATTGGTGGTTTTGGAAATTGAATAGTTCCTCTTCTAATTGGAGC
TCCTGATATAAGTTTTCCTCGAATGAATAATATAAGATTTTGACTTTTACCTCCTTCTTT
TATTCTTTTAATTGTTTCAAGGTTGGTTGAAGGTGGAGCTGGGACTGGGTGAACAGTTTA
CCCTCCACTTAGTGGGCCTATAGGTCATGCAGGAGCCTCTGTGGATTTGGTAATTTTTTC
TTTACATTTGGCAGGGATGTCGTCAATTTTAGGGGCAATTAACTTTATTACAACTATTTT
TAACATACGTTCTCCTGGTATAACAATGGAGCGAGTTAATCTTTTTGTTTGGTCGATTTT
AGTAACAGTTTTCTTGCTTCTTCTTTCCCTCCCAGTTCTTGCAGGGGCAATTACGATACT
GTTAACAGATCGAAACTTTAATACAAGATTTTT
>GB18
GGAGTCGAGAATGAATGGGTT--TTCGGGGGTTAACTGTCTCTT-TTGGATTTAGTTGAA
ATT-TCTAAAAAGGTGCAAAATCCTTTGATTAGAAGAAAGACGAGAAGACCCTTAGAGTT
TTTATTATAAAAAGATTA---ATTCTTTTTC--GGTTTTTGCTGGGGCGGCAAAGAGAC-
-----ATTAAACTCTCTTTTTACAGTTTTTAGAA--GACGTAAA--TCTAAAGAAACAAT
AAACTACCTTAGGGATAACAGCATAATTAAATTTTAGTTTGTGACCTCGATGTTGGACTA
GGAAAAATTTTTGGTTAGCCGCCAAATTCGATTTGAGTTAGGAACTGCAGGAGTGTTGCT
TGATGATCATTTTTATAATGTTATTGTCACAGCTCATGCATTTGTGATAATTTTCTTTAT
AGTTATGCCATTAATGATTGGTGGGTTTGGAAATTGGATAGTTCCTCTTTTAATTGGGGC
TCCTGACATAAGTTTTCCTCGAATGAATAATATGAGATTTTGACTTTTACCTCCTTCTTT
TATTCTTTTAATTGTTTCAAGGTTGGTTGAGGGTGGAGCCGGGACTGGGTGAACGGTTTA
TCCTCCACTTAGTGGACCTATAGGTCATGCAGGAGCCTCTGTGGATTTGGTAATTTTTTC
TTTACACTTGGCAGGAATGTCATCAATTTTAGGGGCAATTAATTTTATTACTACTATTTT
TAATATACGTTCTCCTGGTATAACCATGGAGCGAGTTAATCTTTTTGTTTGGTCAATTTT
AGTTACAGTTTTCTTGCTTCTTCTATCCCTTCCAGTTCTTGCAGGGGCAATTACTATGTT
GTTAACAGATCGAAACTTTAATACAAGATTTTT
>GB19
GGAGTCGAGAATGAATGGGTT--TTCGGGGGTTAGCTGTCTCTT-TAAGATTGAGTCGAA
ATT-TCTAAAAAGGTGCAAAATCCTTTAATCTGAAAAAAGACGAGAAGACCCTTAGAGTT
TTTACTATAAAAAGATTAA--ATT-CTTTTATTGGTTTTTGCTGGGGCGGCAAAGAGAC-
-----AATAAACTCTCTTTTTGTAGTTTTTAGAA--GACGTGAA--TTTAAAGAAACAAT
AAACTACCTTAGGGATAACAGCATAATTAAATTTTAGTTTGTGACCTCGATGTTGGACTA
GGAAAAATTCTTGGTTAGCCGCCAAATTCGATTCGAATTAGGGACTGCAGGGGTGCTTCT
CGATGATCATTTCTATAATGTTATTGTTACGGCGCATGCGTTTGTAATAATTTTCTTTAT
AGTTATACCGTTAATGATTGGTGGGTTTGGGAATTGAATGGTTCCTCTTTTAATTGGGGC
TCCGGATATAAGTTTTCCTCGGATAAATAATATAAGATTTTGACTTTTACCTCCTTCTTT
TATTCTTTTAATTGTTTCAAGCTTAGTTGAAGGCGGAGCAGGAACTGGATGAACGGTGTA
TCCTCCTCTAAGTGGACCTATAGGTCACGCGGGGGCTTCTGTGGACTTGGTAATTTTTTC
TTTACATTTAGCAGGAATGTCATCGATTTTAGGGGCAATTAATTTTATTACTACTATTTT
CAATATACGTTCTCCTGGTATGACTATAGAACGGGTTAACCTTTTCGTTTGGTCTATTTT
AGTTACGGTCTTTCTACTTCTTCTTTCCCTCCCAGTGTTAGCTGGGGCAATTACGATGTT
GTTAACAGATCGAAATTTTAACACAAGGTTTTT
>GB2
GGAGTCGAGTATGAATGGNTC--TACGGAAACAAGCTGTCTCTT-TTTGGTTGTATTGAA
GTT-TCTTTAAGGGTGCAAAGTCCCTTGATTAGAAAAAAGACGAGAAGACCCTTAGAGTT
TTTATT----AAAGATAAGA-ATT-TATTTA--AGTTTTTGCTGGGGCGGCAAAGAGACA
AAGGAATTAAACTCTCTTTTTATTGTTTTTAGAA--GACGAAAA--TGTTAAGAATCATT
AAACTACCTTAGGGATAACAGCATAATTAAATTTTAGTTTGTGACCTCGATGTTGGACTA
GGAAGGCTTT-TGACCAGCAGTCAAATTCGATTTGAGTTAGGGACGGCAGGAGTTCTCCT
AGACGACCACTTCTATAATGTTATTGTTACTGCTCATGCCTTTGTAATAATTTTCTTTAT
AGTAATACCTCTAATAATTGGAGGATTCGGAAATTGAATGGTTCCTTTGCTAATTGGGGC
GCCTGATATAAGGTTTCCTCGAATGAATAATATAAGATTTTGACTTTTACCACCATCTTT
TATTTTATTGATTGTCTCCAGTTTGGTTGAAGGTGGAGCTGGGACAGGATGAACAGTCTA
TCCTCCTTTAAGGGGACCTACAGCTCATGCTGGAGCTTCGGTAGATTTGGTAATTTTTTC
TTTGCATTTGGCCGGAATATCGTCTATTTTAGGAGCTATTAATTTTATTACTACCATTTT
TAACATACGGTCTCCAGGAATAACGATAGAACGAGTAAATTTATTTGTTTGATCAATTCT
GGTTACGGTATTTTTGCTTCTTTTATCTTTACCAGTACTTGCTGGGGCGATTACTATATT
ATTAACTGATCGAAATTTTAATACTAGGTTTTT
>GB20
GGAGTCGAGAATGAATGGGTT--TTCGGGGGTTAGCTGTCTCTT-TAAGATTGAGTCGAA
ATT-TCTAAAAAGGTGCAAAATCCTTTAATCTGAAAAAAGACGAGAAGACCCTTAGAGTT
TTTACTATAAAAAGATTAA--ATT-CTTTTATTGGTTTTTGCTGGGGCGGCAAAGAGAC-
-----AATAAACTCTCTTTTTGTAGTTTTTAGAA--GACGTGAA--TTTAAAGAAACAAT
AAACTACCTTAGGGATAACAGCATAATTAAATTTTAGTTTGTGACCTCGATGTTGGACTA
GGAAAAATTCTTGGTTAGCCGCCAAATTCGATTCGAATTAGGGACTGCAGGGGTGCTTCT
CGATGATCATTTCTATAATGTTATTGTTACGGCGCATGCGTTTGTAATAATTTTCTTTAT
AGTTATACCGTTAATGATTGGTGGGTTTGGGAATTGAATGGTTCCTCTTTTAATTGGGGC
TCCGGATATAAGTTTTCCTCGGATAAATAATATAAGATTTTGACTTTTACCTCCTTCTTT
TATTCTTTTAATTGTTTCAAGCTTAGTTGAAGGCGGAGCAGGAACTGGATGAACGGTGTA
TCCTCCTCTAAGTGGACCTATAGGTCACGCGGGGGCTTCTGTGGACTTGGTAATTTTTTC
TTTACATTTAGCAGGAATGTCATCGATTTTAGGGGCAATTAATTTTATTACTACTATTTT
CAATATACGTTCTCCTGGTATGACTATAGAACGGGTTAACCTTTTCGTTTGGTCTATTTT
AGTTACGGTCTTTCTACTTCTTCTTTCCCTCCCAGTGTTAGCTGGGGCAATTACGATGTT
GTTAACAGATCGAAATTTTAACACAAGGTTTTT
>GB21
GGAGTCGAGAATGAATGGGTT--TTCGGGGGTTAGCTGTCTCTT-TAAGATTGAGTCGAA
ATT-TCTAAAAAGGTGCAAAATCCTTTAATCTGAAAAAAGACGAGAAGACCCTTAGAGTT
TTTACTATAAAAAGATTAA--ATT-CTTTTATTGGTTTTTGCTGGGGCGGCAAAGAGAC-
-----AATAAACTCTCTTTTTGTAGTTTTTAGAA--GACGTGAA--TTTAAAGAAACAAT
AAACTACCTTAGGGATAACAGCATAATTAAATTTTAGTTTGTGACCTCGATGTTGGACTA
GGAAAAATTCTTGGTTAGCCGCCAAATTCGATTCGAATTAGGGACTGCAGGGGTGCTTGT
CGATGATCATTTCTATAATGTTATTGTTACGGCGCATGCGTTTGTAATAATTTTCTTTAT
AGTTATACCGTTAATGATTGGTGGGTTTGGGAATTGAATGGTTCCTCTTTTAATTGGGGC
TCCGGATATAAGTTTTCCTCGGATAAATAATATAAGATTTTGACTTTTACCTCCTTCTTT
TATTCTTTTAATTGTTTCAAGCTTAGTTGAAGGCGGAGCAGGAACTGGATGAACGGTGTA
TCCTCCTCTAAGTGGACCTATAGGTCACGCGGGGGCTTCTGTGGACTTGGTAATTTTTTC
TTTACATTTAGCAGGAATGTCATCGATTTTAGGGGCAATTAATTTTATTACTACTATTTT
CAATATACGTTCTCCTGGTATGACTATAGAACGGGTTAACCTTTTCGTTTGGTCTATTTT
AGTTACGGTCTTTCTACTTCTTCTTTCCCTCCCAGTGTTAGCTGGGGCAATTACGATGTT
GTTAACAGATCGAAATTTTAACACAAGGTTTTT
>GB22
GGAGTCGAGTATGAATGGGTT--TACGGAAACAAGCTGTCTCTT-TTTGGTTTTATTGAA
GTT-TCTTTAAGGGTGCAAAGTCCCTTGATTAGAAAAAAGACGAGAAGACCCTTAGAGTT
TTTATC----AAAGATAAAA-ATT-TATTTG--AGTTTTTGCTGGGGCGGCAAAGAGAC-
AAATAATT-AACTCTCTTTTTATTGTTTTTAGAA--GACGAAAA--TGTTAAGAATCGTT
AAACTACCTTAGGGATAACAGCATAATTAAGTTTTAGTTTGTGACCTCGATGTTGGACTA
GGAAGACTTT-TGACCAGCAGTCNAATTCGATTTGAGTTAGGAACGGCAGGAGTTCTTCT
AGATGACCATTTTTATAATGTTATTGTTACTGCTCATGCTTTTGTAATAATTTTTTTTAT
GGTAATACCTCTAATAATTGGAGGGTTTGGAAACTGAATAGTTCCTTTACTAATTGGAGC
ACCTGATATAAGGTTTCCTCGAATAAATAATATAAGATTCTGACTTCTACCACCATCTTT
TGTTTTACTAATTGTTTCTAGTTTAGTTGAAGGTGGGGCTGGAACAGGATGAACGGTTTA
TCCCCCTCTAAGGGGGCCGACAGCTCATGCAGGTGCTTCAGTTGATTTGGTAATTTTTTC
TTTACATTTGGCTGGGATATCATCTATTTTAGGAGCTATTAATTTTATTACTACTATTTT
TAATATACGATCTCCAGGAATAACGATAGAACGGGTAAATTTATTTGTTTGGTCGATTTT
GGTTACGGTATTTTTGCTTTTATTATCTTTGCCAGTACTTGCTGGGGCAATTACTATGTT
GTTAACTGATCGAAACTTTAATACTAGATTCTT
>GB23
GGAGTCGAGTATGAATGGGTT--TACGGAAACAAGCTGTCTCTT-TTTGGTTTTATTGAA
GTT-TCTTTAAGGGTGCAAAGTCCCTTGATTAGAAAAAAGACGAGAAGACCCTTAGAGTT
TTTATC----AAAGATAAAA-ATT-TATTTG--AGTTTTTGCTGGGGCGGCAAAGAGAC-
AAATAATT-AACTCTCTTTTTATTGTTTTTAGAA--GACGAAAA--TGTTAAGAATCGTT
AAACTACCTTAGGGATAACAGCATAATTAAGTTTTAGTTTGTGACCTCGATGTTGGACTA
GGAAGACTTT-TGACCAGCAGTCAAATTCGATTTGAGTTAGGAACGGCAGGAGTTCTTCT
AGATGACCATTTTTATAATGTTATTGTTACTGCTCATGCTTTTGTAATAATTTTTTTTAT
GGTAATACCTCTAATAATTGGAGGGTTTGGAAACTGAATAGTTCCTTTACTAATTGGAGC
ACCTGATATAAGGTTTCCTCGAATAAATAATATAAGATTCTGACTTCTACCACCATCTTT
TGTTTTACTAATTGTTTCTAGTTTAGTTGAAGGTGGGGCTGGAACAGGATGAACGGTTTA
TCCCCCTCTAAGGGGGCCGACAGCTCATGCAGGTGCTTCAGTTGATTTGGTAATTTTTTC
TTTACATTTGGCTGGGATATCATCTATTTTAGGAGCTATTAATTTTATTACTACTATTTT
TAATATACGATCTCCAGGAATAACGATAGAACGGGTAAATTTATTTGTTTGGTCGATTTT
GGTTACGGTATTTTTGCTTTTATTATCTTTGCCAGTACTTGCTGGGGCAATTACTATGTT
GTTAACTGATCGAAACTTTAATACTAGATTCTT
>GB24
GGAGTCGAGTATGAATGGGTT--TACGGAAACAAGCTGTCTCTT-TTTGGTTTTATTGAA
GTT-TCTTTAAGGGTGCAAAGTCCCTTGATTAGAAAAAAGACGAGAAGACCCTTAGAGTT
TTTATC----AAAGATAAAA-ATT-TATTTG--AGTTTTTGCTGGGGCGGCAAAGAGAC-
AAATAATT-AACTCTCTTTTTATTGTTTTTAGAA--GACGAAAA--TGTTAAGAATCGTT
AAACTACCTTAGGGATAACAGCNNNATTAAGTTTTAGTTTGTGACCTCGATGTTGGACTA
GGAAGACTTT-TGACCAGCAGTCAAATTCGATTTGAGTTAGGAACGGCAGGAGTTCTTCT
AGATGACCATTTTTATAATGTTATTGTTACTGCTCATGCTTTTGTAATAATTTTTTTTAT
GGTAATACCTCTAATAATTGGAGGGTTTGGAAACTGAATAGTTCCTTTACTAATTGGAGC
ACCTGATATAAGGTTTCCTCGAATAAATAATATAAGATTCTGACTTCTACCACCATCTTT
TGTTTTACTAATTGTTTCTAGTTTAGTTGAAGGTGGGGCTGGAACAGGATGAACGGTTTA
TCCCCCTCTAAGGGGGCCGACAGCTCATGCAGGTGCTTCAGTTGATTTGGTAATTTTTTC
TTTACATTTGGCTGGGATATCATCTATTTTAGGAGCTATTAATTTTATTACTACTATTTT
TAATATACGATCTCCAGGAATAACGATAGAACGGGTAAATTTATTTGTTTGGTCGATTTT
GGTTACGGTATTTTTGCTTTTATTATCTTTGCCAGTACTTGCTGGGGCAATTACTATGTT
GTTAACTGATCGAAACTTTAATACTAGATTCTT
>GB25
GGAGTCGAGTATGAATGGGTT--TACGGAAACAAGCTGTCTCTT-TTTGGTTTTATTGAA
GTT-TCTTTAAGGGTGCAAAGTCCCTTGATTAGAAAAAAGACGAGAAGACCCTTAGAGTT
TTTATC----AAAGATAAAA-ATT-TATTTG--AGTTTTTGCTGGGGCGGCAAAGAGAC-
AAATAATT-AACTCTCTTTTTATTGTTTTTAGAA--GACGAAAA--TGTTAAGAATCGTT
AAACTACCTTAGGGATAACAGCATAATTAAGTTTTAGTTTGTGACCTCGATGTTGGACTA
GGAAGACTTT-TGACCAGCAGTCAAATTCGATTTGAGTTAGGAACGGCAGGAGTTCTTCT
AGATGACCATTTTTATAATGTTATTGTTACTGCTCATGCTTTTGTAATAATTTTTTTTAT
GGTAATACCTCTAATAATTGGAGGGTTTGGAAACTGAATAGTTCCTTTACTAATTGGAGC
ACCTGATATAAGGTTTCCTCGAATAAATAATATAAGATTCTGACTTCTACCACCATCTTT
TGTTTTACTAATTGTTTCTAGTTTAGTTGAAGGTGGGGCTGGAACAGGATGAACGGTTTA
TCCCCCTCTAAGGGGGCCGACAGCTCATGCAGGTGCTTCAGTTGATTTGGTAATTTTTTC
TTTACATTTGGCTGGGATATCATCTATTTTAGGAGCTATTAATTTTATTACTACTATTTT
TAATATACGATCTCCAGGAATAACGATAGAACGGGTAAATTTATTTGTTTGGTCGATTTT
GGTTACGGTATTTTTGCTTTTATTATCTTTGCCAGTACTTGCTGGGGCAATTACTATGTT
GTTAACTGATCGAAACTTTAATACTAGATTCTT
>GB26
GGAGTCGAGTATGAATGGGTT--TACGGAAACAAGCTGTCTCTT-TTTGGTTTTATTGAA
GTT-TCTTTAAGGGTGCAAAGTCCCTTGATTAGAAAAAAGACGAGAAGACCCTTAGAGTT
TTTATC----AAAGATAAAA-ATT-TATTTG--AGTTTTTGCTGGGGCGGCAAAGAGAC-
AAATAATT-AACTCTCTTTTTATTGTTTTTAGAA--GACGAAAA--TGTTAAGAATCGTT
AAACTACCTTAGGGATAACAGCATAATTAAGTTTTAGTTTGTGACCTCGATGTTGGACTA
GGAAGACTTT-TGACCAGCAGTCAAATTCGATTTGAGTTAGGAACGGCAGGAGTTCTTCT
AGATGACCATTTTTATAATGTTATTGTTACTGCTCATGCTTTTGTAATAATTTTTTTTAT
GGTAATACCTCTAATAATTGGAGGGTTTGGAAACTGAATAGTTCCTTTACTAATTGGAGC
ACCTGATATAAGGTTTCCTCGAATAAATAATATAAGATTCTGACTTCTACCACCATCTTT
TGTTTTACTAATTGTTTCTAGTTTAGTTGAAGGTGGGGCTGGAACAGGATGAACGGTTTA
TCCCCCTCTAAGGGGGCCGACAGCTCATGCAGGTGCTTCAGTTGATTTGGTAATTTTTTC
TTTACATTTGGCTGGGATATCATCTATTTTAGGAGCTATTAATTTTATTACTACTATTTT
TAATATACGATCTCCAGGAATAACGATAGAACGGGTAAATTTATTTGTTTGGTCGATTTT
GGTTACGGTATTTTTGCTTTTATTATCTTTGCCAGTACTTGCTGGGGCAATTACTATGTT
GTTAACTGATCGAAACTTTAATACTAGATTCTT
>GB27
GGAGTCGAGTATGAATGGGTT--TACGGAAACAAGCTGTCTCTT-TTTGGTTTTATTGAA
GTT-TCTTTAAGGGTGCAAAGTCCCTTGATTAGAAAAAAGACGAGAAGACCCTTAGAGTT
TTTATC----AAAGATAAAA-ATT-TATTTG--AGTTTTTGCTGGGGCGGCAAAGAGAC-
AAATAATT-AACTCTCTTTTTATTGTTTTTAGAA--GACGAAAA--TGTTAAGAATCGTT
AAACTACCTTAGGGATAACAGCATAATTAAGTTTTAGTTTGTGACCTCGATGTTGGACTA
GGAAGACTTT-TGACCAGCAGTCAAATTCGATTTGAGTTAGGAACGGCAGGAGTTCTTCT
AGATGACCATTTTTATAATGTTATTGTTACTGCTCATGCTTTTGTAATAATTTTTTTTAT
GGTAATACCTCTAATAATTGGAGGGTTTGGAAACTGAATAGTTCCTTTACTAATTGGAGC
ACCTGATATAAGGTTTCCTCGAATAAATAATATAAGATTCTGACTTCTACCACCATCTTT
TGTTTTACTAATTGTTTCTAGTTTAGTTGAAGGTGGGGCTGGAACAGGATGAACGGTTTA
TCCCCCTCTAAGGGGGCCGACAGCTCATGCAGGTGCTTCAGTTGATTTGGTAATTTTTTC
TTTACATTTGGCTGGGATATCATCTATTTTAGGAGCTATTAATTTTATTACTACTATTTT
TAATATACGATCTCCAGGAATAACGATAGAACGGGTAAATTTATTTGTTTGGTCGATTTT
GGTTACGGTATTTTTGCTTTTATTATCTTTGCCAGTACTTGCTGGGGCAATTACTATGTT
GTTAACTGATCGAAACTTTAATACTAGATTCTT
>GB28
GAGGTCTAGAATGAAGGGATTAATACGGAAGTAATCTGTCTCTT-TTAGAGTTTTTTGAA
GTTAACTTGAAAGGTGCAAAGGCCTTTATTTTGAAAATAGACGAGAAGACCCTAAGAGTT
TTTATT----ATAAGTAAAGGGTTTTACTTT---TTTTTTGTTGGGGCGACAAAGAAACA
AACT-----AACTTTCTTGTTTTTATTAATGAAATCGACGCGAACTTGTGAAGAACTAAT
AAACTACCTTAGGGATAACAGCATAATTATTTTAATGTTTGTGACCTCGATGTTGGACTA
GGAAAGCTTTATGGCTAGCCGCCAAATTCGGTTTGAATTAGGAACGATTGGAGTCTTGCT
TGATGAACATCTTTATAATGTTATTGTAACAGCCCACGCTTTTGTAATAATTTTTTTTAT
GGTTATACCTTTGATAATTGGTGGTTTTGGTAATTGAATAGTTCCTCTACTTATTGGGGC
ACCTGACATAAGATTTCCTCGAATAAATAATATAAGGTTTTGATTGTTACCGCCAGCTTT
TATTTTTTTAATATCCTCAGCTATAGTTGAATGAGGGGCTGGTACTGGATGAACTGTTTA
CCCCCCACTTAGAGGGGGTACTGCTCATGCTGGAGCGTCAGTAGATTTGGTTATTTTTTC
TTTACACTTGGCTGGAATATCTTCTATTCTAGGGGCAATTAATTTTATTGCAACTATTTG
TAATATACGGTCCCCAGGAATGACTTATGAACGACTGAGTTTATTTGTTTGATCAATTTT
GGTAACTGTGTTTCTTCTTTTACTGTCTTTACCGGTACTAGCTGGTGCTATTACTATGCT
TTTGAGAGATCGGAACTTTAATACGAGGTTTTT
>GB29
GAGGTCTAGAATGAAGGGATTAATACGGAAGTAATCTGTCTCTT-TTAGAGTTTTTTGAA
GTTAACTTGAAAGGTGCAAAGGCCTTTATTTTGAAAATAGACGAGAAGACCCTAAGAGTT
TTTATT----ATAAGTAAAGGGTTTTACTTT---TTTTTTGTTGGGGCGACAGAGAAACA
AACT-----AACTTTCTTGTTCTTATTAATAAAATCGACGCGAACTTGTGAAGAACTAAT
AAACTACCTTAGGGATAACAGCATAATTATTTTAATGTTTGTGACCTCGATGTTGGACTA
GGAAAGCTTTATGGCTAGCCGCCAAATTCGGTTTGAATTAGGAACGATTGGAGTCTTGCT
TGATGAACATCTTTATAATGTTATTGTAACAGCCCACGCTTTTGTAATAATTTTTTTTAT
GGTTATACCTTTGATAATTGGTGGTTTTGGTAATTGAATAGTTCCTCTACTTATTGGGGC
ACCTGACATAAGATTTCCTCGAATAAATAATATAAGGTTTTGATTGTTACCGCCAGCTTT
TATTTTTTTAATATCCTCAGCTATAGTTGAATGAGGGGCTGGTACTGGATGAACTGTTTA
CCCCCCACTTAGAGGGGGTACTGCTCATGCTGGAGCGTCAGTAGATTTGGTTATTTTTTC
TTTACACTTGGCTGGAATATCTTCTATTCTAGGGGCAATTAATTTTATTGCAACTATTTG
TAATATACGGTCCCCAGGAATGACTTATGAACGACTGAGTTTATTTGTTTGATCAATTTT
GGTAACTGTGTTTCTTCTTTTACTGTCTTTACCGGTACTAGCTGGTGCTATTACTATGCT
TTTGAGAGATCGGAACTTTAATACGAGGTTTTT
>GB3
GGAGTCGAGTATGAATGGGTC--TACGGAAACAAGCTGTCTCTT-TTTGGTTATATTGAA
GTT-TCTTTAAGGGTGCAAAGTCCCTTGATTAGAAAAAAGACGAGAAGACCCTTAGAGTT
TTTATT----AAAGATAAGA-ATT-TATTTA--AGTTTTTGCTGGGGCGGCAAAGAGACA
AAGCAATTAAACTCTCTTTTTATTGTTTTTAGAA--GACGAAAA--TGTTAAGAATCATT
AAACTACCTTAGGGATAACAGCATAATTAAATTTTAGTTTGTGACCTCGATGTTGGACTA
GGAAGGCTTT-TGACCAGCAGTCAAATTCGATTTGAATTAGGGACAGCAGGAGTTCTTCT
AGACGACCACTTCTATAATGTTATTGTTACTGCTCATGCCTTTGTAATAATTTTCTTTAT
AGTAATACCTCTAATAATTGGAGGATTCGGAAATTGAATGGTTCCTTTGCTAATTGGGGC
GCCTGATATAAGGTTTCCTCGGATGAATAATATAAGATTTTGACTTTTACCACCATCTTT
TATTTTATTGATTGTCTCCAGTTTGGTTGAAGGTGGGGCTGGGACAGGATGAACAGTTTA
TCCTCCTTTAAGGGGGCCTACAGCTCATGCTGGAGCTTCGGTAGATTTGGTAATTTTTTC
TTTGCATTTGGCCGGAATATCGTCTATTTTAGGAGCTATTAATTTTATTACTACCATTTT
TAACATACGGTCTCCAGGAATAACGATAGAACGAGTAAATTTATTTGTTTGATCAATTCT
GGTTACGGTATTTTTGCTTCTTCTATCTTTACCAGTACTTGCTGGGGCGATTACTATGTT
ATTAACTGATCGAAACTTTAATACTAGATTTTT
>GB4
GGAGTCGAGTATGAATGGGTC--TACGGAAACAAGCTGTCTCTT-TTTGGTTATATTGAA
GTT-TCTTTAAGGGTGCAAAGTCCCTTGATTAGAAAAAAGACGAGAAGACCCTTAGAGTT
TTTATT----AAAGATAAGA-ATT-TATTTA--AGTTTTTGCTGGGGCGGCAAAGAGACA
AAGCAATTAAACTCTCTTTTTATTGTTTTTAGAA--GACGAAAA--TGTTAAGAATCATT
AAACTACCTTAGGGATAACAGCATAATTAAATTTTAGTTTGTGACCTCGATGTTGGACTA
GGAAGGCTTT-TGACCAGCAGTCAAATTCGATTTGAGTTAGGGACGGCAGGAGTTCTTTT
AGACGACCACTTCTATAATGTTATTGTTACTGCTCATGCCTTTGTAATAATTTTCTTTAT
AGTAATACCTCTAATAATTGGAGGATTCGGAAATTGAATGGTTCCTTTGCTAATTGGGGC
GCCTGATATAAGGTTTCCTCGGATGAATAATATAAGATTTTGACTTTTACCACCATCTTT
TATTTTATTGATTGTTTCCAGTTTGGTTGAAGGTGGGGCTGGGACAGGATGAACAGTCTA
TCCTCCTTTAAGGGGACCTACAGCCCATGCTGGAGCTTCGGTAGATTTGGTAATTTTTTC
TTTGCATTTGGCCGGAATATCGTCTATTTTAGGAGCTATTAATTTTATTACTACCATTTT
TAACATACGGTCTCCAGGAATAACGATAGAACGAGTAAATTTATTTGTTTGATCAATTCT
GGTTACGGTATTTTTGCTTCTTCTATCTTTACCAGTACTTGCTGGGGCGATTACTATATT
ATTAACTGATCGAAATTTTAATACTAGATTTTT
>GB5
GGAGTCGAGTATGAATGGGTC--TACGGAAACAAGCTGTCTCTT-TTTGGTTATATTGAA
GTT-TCTTTAAGGGTGCAAAGTCCCTTGATTAGAAAAAAGACGAGAAGACCCTTAGAGTT
TTTATT----AAAGATAAGA-ATT-TATTTA--AGTTTTTGCTGGGGCGGCAAAGAGAC-
AAGCAATCAAACTCTCTT-TTACTGTTTTTAGAA--GACGAAAA--TGTTAAGAATCATT
AAACTACCTTAGGGATAACAGCATAATTAAATTTTAGTTTGTGACCTCGATGTTGGACTA
GGAAGGCTTT-TGACCAGCAGTCAAATTCGATTTGAGTTAGGGACGGCAGGAGTTCTTCT
AGATGACCACTTCTATAATGTTATTGTTACTGCTCATGCCTTTGTAATGATTTTCTTTAT
AGTAATACCTCTAATAATTGGGGGATTTGGGAATTGAATGGTTCCTTTGCTAATTGGGGC
GCCTGATATAAGGTTTCCTCGGATGAATAATATAAGATTTTGACTTTTACCACCATCTTT
TATTTTATTGATTGTTTCCAGTTTGGTTGAAGGAGGGGCTGGGACAGGATGAACAGTTTA
CCCTCCTTTAAGGGGGCCTACTGCTCATGCCGGGGCTTCGGTAGATTTGGTAATTTTTTC
TTTGCATTTGGCTGGAATATCATCTATTTTAGGAGCTATTAATTTTATTACTACCATTTT
TAACATACGGTCTCCAGGAATAACGATAGAACGAGTAAATTTATTTGTTTGATCAATTCT
GGTTACGGTATTTTTGCTTCTTCTATCTTTACCAGTACTTGCTGGGGCGATTACTATATT
ATTAACTGATCGAAATTTTAATACTAGATTTTT
>GB6
GGAGTCGAGCATGAATGGGTC--TACGGAAATGAGCTGTCTCTT-TTTGGTTATATTGAA
GTT-TCTTTAAGGGTGCAAAGTCCCTTGATTAGAAAAAAGACGAGAAGACCCTTAGAGTT
TTTATT----AAAGATAAGA-ATT-TATTCA--AGTTTTTGCTGGGGCGGCAAAGAGAC-
AAGTGATTAAACTCTCTTTTTATTGTTTTTAGAA--GACGAAAA--TGTTAAGAATCATT
AAACTACCTTAGGGATAACAGCATAATTAAGTTTTAGTTTGTGACCTCGATGTTGGACTA
GGAAGACTTT-TGACCAGCAGTCAAATTCGATTTGAGTTAGGAACGGCAGGGGTTCTTCT
AGACGACCATTTCTATAATGTTATCGTTACAGCTCATGCTTTTGTAATGATTTTTTTTAT
AGTAATACCTTTAATAATTGGCGGGTTCGGAAATTGAATGGTTCCTTTGCTAATTGGGGC
GCCTGATATAAGGTTTCCTCGGATAAATAATATAAGATTTTGGCTTTTGCCACCATCTTT
TATTTTATTAATTGTTTCCAGTTTGGTTGAAGGTGGGGCTGGGACAGGATGAACGGTCTA
TCCTCCTTTGAGAGGGCCTACAGCTCATGCTGGAGCTTCGGTAGACTTGGTTATTTTTTC
TTTACATTTGGCCGGGATATCGTCTATTTTAGGAGCTATTAATTTTATTACTACTATTTT
TAATATACGATCTCCAGGAATAACAATAGAACGAGTAAATTTATTTGTTTGATCAATTCT
GGTTACGGTATTTTTACTTCTTTTATCTTTACCAGTACTTGCTGGGGCAATTACTATGTT
ATTAACTGATCGAAATTTTAATACTAGATTTTT
>GB7
GGAGTCGAGCATGAATGGGTC--TACGGAAATAAGCTGTCTCTT-TTTGGTTATATTGAA
GTT-TCTTTAAGGGTGCAAAGTCCCTTGATTAGAAAAAAGACGAGAAGACCCTTAGAGTT
TTTATT----AAAGATAAGA-ATT-TATTCA--AGTTTTTGCTGGGGCGGCAAAGAGAC-
AAGTGATTAAACTCTCTTTTTATTGTTTTTAGAA--GACGAAAA--TGTTAAGAATCATT
AAACTACCTTAGGGATAACAGCATAATTAAGTTTTAGTTTGTGACCTCGATGTTGGACTA
GGAAGACTTT-TGACCAGCAGTCAAATTCGATTTGAGTTAGGAACGGCAGGGGTTCTTCT
AGACGACCATTTCTATAATGTTATTGTTACAGCTCATGCTTTTGTAATGATTTTCTTTAT
AGTAATACCTCTAATAATTGGCGGGTTCGGAAATTGAATGGTTCCTTTGCTAATTGGGGC
GCCTGATATAAGGTTTCCTCGGATGAATAATATAAGATTTTGGCTTTTGCCACCATCTTT
TATTTTATTGATTGTTTCCAGTTTGGTTGAAGGTGGGGCTGGGACAGGATGAACGGTCTA
TCCTCCTTTGAGAGGGCCTACAGCTCATGCTGGAGCTTCGGTAGATTTGGTTATTTTTTC
TTTACATTTGGCCGGAATATCGTCTATTTTAGGAGCTATTAATTTTATTACTACTATTTT
TAATATACGATCTCCAGGAATAACAATAGAACGAGTAAATTTATTTGTTTGATCAATTCT
GGTTACGGTATTTTTACTTCTTTTATCTTTACCAGTACTTGCTGGGGCAATTACTATATT
ATTAACTGATCGAAATTTTAATACTAGATTTTT
>GB8
GGAGTCGAGTATGAATGGGTC--TACGGAAACGAGCTGTCTCTT-TTTGGTTATATTGAA
GTT-TCTTTAAGGGTGCAAAGTCCCTTGATTAGAAAAAAGACGAGAAGACCCTTAGAGTT
TTTATT----AAAGATAAGA-ATT-TATTTA--AGTTTTTGCTGGGGCGGCAAAGAGAC-
AAGTGATTAAACTCTCTTTTTATTGTTTTTAGAA--GACGAAAA--TGTTAAGAATCATT
AAACTACCTTAGGGATAACAGCATAATTAAGTTTTAGTTTGTGACCTCGATGTTGGACTA
GGAAAGCTTT-TGACCAGCAGTCAAATTCGATTTGAGTTAGGAACGGCAGGAGTTCTTCT
AGATGATCATTTCTATAATGTTATTGTTACTGCTCATGCCTTTGTAATAATTTTCTTTAT
AGTAATACCTCTAATAATTGGAGGGTTTGGGAACTGAATGGTTCCTTTGCTAATCGGGGC
GCCTGATATAAGGTTTCCTCGAATAAATAATATAAGATTTTGGCTTTTACCACCATCTTT
TATCTTATTGATTGTTTCCAGTTTGGTTGAAGGTGGGGCTGGAACGGGATGAACAGTCTA
TCCTCCTTTGAGGGGACCTACAGCTCATGCTGGAGCTTCGGTTGATTTGGTAATTTTTTC
TTTGCATTTGGCCGGAATATCATCTATTTTAGGAGCTATTAATTTCATTACTACTATTTT
TAATATACGATCTCCAGGAATAACAATAGAACGAGTAAATTTATTTGTTTGATCAATTCT
GGTTACGGTATTTTTACTTCTTCTATCTTTACCAGTACTTGCTGGGGCGATTACTATATT
ATTAACTGATCGAAATTTTAATACTAGATTTTT
>GB9
GGAGTCGAGTATGAATGGGTC--TACGGAAACGAGCTGTCTCTT-TTTGGTTATATTGAA
GTT-TCTTTAAGGGTGCAAAGTCCCTTGATTAGAAAAAAGACGAGAAGACCCTTAGAGTT
TTTATT----AAAGATAAGA-ATT-TATTTA--AGTTTTTGCTGGGGCGGCAAAGAGAC-
AAGTGATTAAACTCTCTTTTTATTGTTTTTAGAA--GACGAAAA--TGTTAAGAATCATT
AAACTACCTTAGGGATAACAGCATAATTAAGTTTTAGTTTGTGACCTCGATGTTGGACTA
GGAAGGCTTT-TGACCAGCAGTCAAATTCGATTTGAGTTAGGAACGGCAGGAGTTCTTCT
AGATGATCATTTCTATAATGTTATTGTTACTGCTCATGCCTTTGTAATAATTTTCTTTAT
AGTAATACCTCTAATAATTGGAGGGTTTGGGAACTGAATGGTTCCTTTGCTAATCGGGGC
GCCTGATATAAGGTTTCCTCGAATAAATAATATAAGATTTTGGCTTTTACCACCATCTTT
TATCTTATTGATTGTTTCCAGTTTGGTTGAAGGTGGGGCTGGAACGGGATGAACAGTCTA
TCCTCCTTTGAGGGGACCTACAGCTCATGCTGGAGCTTCGGTTGATTTGGTAATTTTTTC
TTTGCATTTGGCCGGAATATCATCTATTTTAGGAGCTATTAATTTTATTACTACTATTTT
TAATATACGATCTCCAGGAATAACAATAGAACGAGTAAATTTATTTGTTTGATCAATTCT
GGTTACGGTATTTTTACTTCTTCTATCTTTACCAGTACTTGCTGGGGCGATTACTATATT
ATTAACTGATCGAAATTTTAATACTAGATTTTT
>GS1
GGAGTCGAGTATGAATGGGTC--TACGGAAACAAGCTGTCTCTT-TTTGGTTATATTGAA
GTT-TCTTTAAGGGTGCAAAGTCCCTTGATTAGAAAAAAGACGAGAAGACCCTTAGAGTT
TTTATT----AAAGATAAGA-ATT-TATTTA--AGTTTTTGCTGGGGCGGCAAAGAGACA
AAGCAATTAAACTCTCTTTTTATTGTTTTTAGAA--GACGAAAA--TGTTAAGAATCATT
AAACTACCTTAGGGATAACAGCATAATTAAATTTTAGTTTGTGACCTCGATGTTGGACTA
GGAAGGCTTT-TGACCAGCAGTCAAATTCGATTTGAGTTAGGGACGGCAGGAGTTCTTCT
AGACGACCACTTCTATAATGTTATTGTTACTGCTCATGCCTTTGTAATAATTTTCTTTAT
AGTAATACCTCTAATAATTGGAGGATTCGGAAATTGAATGGTTCCTTTGCTAATTGGGGC
GCCTGATATAAGGTTTCCTCGGATGAATAATATAAGATTTTGACTTTTACCACCATCTTT
TATTTTATTGATTGTCTCCAGTTTGGTTGAAGGTGGGGCTGGAACAGGATGAACAGTTTA
TCCTCCTTTAAGGGGACCTACAGCTCATGCTGGAGCTTCGGTAGATTTGGTAATTTTTTC
TTTGCACTTGGCCGGAATATCGTCTATTTTAGGAGCTATTAATTTTATTACTACCATTTT
TAACATACGGTCTCCAGGAATAACGATAGAACGAGTAAATTTATTTGTTTGATCAATTCT
GGTTACGGTATTTTTGCTTCTTCTATCTTTACCAGTACTTGCTGGGGCGATTACTATATT
ATTAACTGATCGAAATTTTAATACTAGATTTTT
>GS2
GGAGTCGAGTATGAATGGGTC--TACGGAAACAAGCTGTCTCTT-TTTGGTTATATTGAA
GTT-TCTTTAAGGGTGCAAAGTCCCTTGATTAGAAAAAAGACGAGAAGACCCTTAGAGTT
TTTATT----AAAGATAAGA-ATT-TATTTA--AGTTTTTGCTGGGGCGGCAAAGAGACA
AAGCAATTAAACTCTCTTTTTATTGTTTTTAGAA--GACGAAAA--TGTTAAGAATCATT
AAACTACCTTAGGGATAACAGCATAATTAAATTTTAGTTTGTGACCTCGATGTTGGACTA
GGAAGGCTTT-TGACCAGCAGTCAAATTCGATTTGAGTTAGGGACGGCAGGAGTTCTTCT
AGACGACCACTTCTATAATGTTATTGTTACTGCTCATGCCTTTGTAATAATTTTCTTTAT
AGTAATACCTCTAATAATTGGAGGATTCGGAAATTGAATGGTTCCTTTGCTAATTGGGGC
GCCTGATATAAGGTTTCCTCGGATGAATAATATAAGATTTTGACTTTTACCACCATCTTT
TATTTTATTGATTGTCTCCAGTTTGGTTGAAGGTGGGGCTGGGACAGGATGAACAGTCTA
TCCTCCTTTAAGGGGACCTACAGCTCATGCCGGAGCTTCGGTAGATTTGGTAATTTTTTC
TTTGCATTTGGCCGGAATATCGTCTATTTTAGGAGCTATTAATTTTATTACTACCATTTT
TAACATACGGTCTCCAGGAATAACGATAGAACGAGTAAATTTATTTGTTTGATCAATTCT
GGTTACGGTATTTTTGCTTCTTCTATCTTTACCAGTACTTGCTGGGGCGATTACTATATT
ATTAACTGATCGAAATTTTAATACTAGATTTTT
>GS3
GGAGTCGAGTATGAATGGGTC--TACGGAAACAAGCTGTCTCTT-TTTGGTTATATTGAA
GTT-TCTTTAAGGGTGCAAAGTCCCTTGATTAGAAAAAAGACGAGAAGACCCTTAGAGTT
TTTATT----AAAGATAAGA-ATT-TATTTA--AGTTTTTGCTGGGGCGGCAAAGAGACA
AAGCAATTAAACTCTCTTTTTATTGTTTTTAGAA--GACGAAAA--TGTTAAGAATCATT
AAACTACCTTAGGGATAACAGCATAATTAAATTTTAGTTTGTGACCTCGATGTTGGACTA
GGAAGGCTTT-TGACCAGCAGTCAAATTCGATTTGAGTTAGGGACGGCAGGAGTTCTTTT
AGACGACCACTTCTATAATGTTATTGTTACTGCTCATGCCTTTGTAATAATTTTCTTTAT
AGTAATACCTCTAATAATTGGAGGATTCGGAAATTGAATGGTTCCTTTGCTAATTGGGGC
GCCTGATATAAGGTTTCCTCGGATGAATAATATAAGATTTTGACTTTTACCACCATCTTT
TATTTTATTGATTGTCTCCAGTTTGGTTGAAGGTGGGGCTGGGACAGGATGAACAGTCTA
TCCTCCTTTAAGGGGACCTACAGCCCATGCTGGAGCTTCGGTAGATTTGGTAATTTTTTC
TTTGCATTTGGCCGGAATATCGTCTATTTTAGGAGCTATTAATTTTATTACTACCATTTT
TAACATACGGTCTCCAGGAATAACGATAGAACGAGTAAATTTATTTGTTTGATCAATTCT
GGTTACGGTATTTTTGCTTCTTCTATCTTTACCAGTACTTGCTGGGGCGATTACTATATT
ATTAACTGATCGAAATTTTAATACTAGATTTTT
>GS4
GGAGTCGAGTATGAATGGGTC--TACGGAAACAAGCTGTCTCTT-TTTGGTTATATTGAA
GTT-TCTTTAAGGGTGCAAAGTCCCTTGATTAGAAAAAAGACGAGAAGACCCTTAGAGTT
TTTATT----AAAGATAAGA-ATT-TATTTA--AGTTTTTGCTGGGGCGGCAAAGAGACA
AAGCAATTAAACTCTCTTTTTATTGTTTTTAGAA--GACGAAAA--TGTTAAGAATCATT
AAACTACCTTAGGGATAACAGCATAATTAAATTTTAGTTTGTGACCTCGATGTTGGACTA
GGAAGGCTTT-TGACCAGCAGTCAAATTCGATTTGAGTTAGGGACGGCAGGAGTTCTTCT
AGACGACCACTTCTATAATGTTATTGTTACTGCTCATGCCTTTGTAATAATTTTCTTTAT
AGTAATACCTCTAATAATTGGAGGATTCGGAAATTGAATGGTTCCTTTGCTAATTGGGGC
GCCTGATATAAGGTTTCCTCGGATGAATAATATAAGATTTTGACTTTTACCACCATCTTT
TATTTTATTGATTGTCTCCAGTTTGGTTGAAGGTGGGGCTGGGACAGGATGAACAGTCTA
TCCTCCTTTAAGGGGACCTACAGCTCATGCCGGAGCTTCGGTAGATTTGGTAATTTTTTC
TTTGCATTTGGCCGGAATATCGTCTATTTTAGGAGCTATTAATTTTATTACTACCATTTT
TAACATACGGTCTCCAGGAATAACGATAGAACGAGTAAATTTATTTGTTTGATCAATTCT
GGTTACGGTATTTTTGCTTCTTCTATCTTTACCAGTACTTGCTGGGGCGATTACTATATT
ATTAACTGATCGAAATTTTAATACTAGATTTTT
>GS5
GGAGTCGAGTATGAATGGGTC--TACGGAAACAAGCTGTCTCTT-TTTGGTTATATTGAA
GTT-TCTTTAAGGGTGCAAAGTCCCTTGATTAGAAAAAAGACGAGAAGACCCTTAGAGTT
TTTATT----AAAGATAAGA-ATT-TATTTA--AGTTTTTGCTGGGGCGGCAAAGAGACA
AAGCAATTAAACTCTCTTTTTATTGTTTTTAGAA--GACGAAAA--TGTTAAGAATCATT
AAACTACCTTAGGGATAACAGCATAATTAAATTTTAGTTTGTGACCTCGATGTTGGACTA
GGAAGGCTTT-TGACCAGCAGTCAAATTCGATTTGAGTTAGGGACGGCAGGAGTTCTTCT
AGACGACCACTTCTATAATGTTATTGTTACTGCTCATGCCTTTGTAATAATTTTCTTTAT
AGTAATACCTCTAATAATTGGAGGATTCGGAAATTGAATGGTTCCTTTGCTAATTGGGGC
GCCTGATATAAGGTTTCCTCGGATGAATAATATAAGATTTTGACTTTTACCACCATCTTT
TATTTTATTGATTGTCTCCAGTTTGGTTGAAGGTGGGGCTGGGACAGGATGAACAGTCTA
TCCTCCTTTAAGGGGACCTACAGCTCATGCCGGAGCTTCGGTAGATTTGGTAATTTTTTC
TTTGCATTTGGCCGGAATATCGTCTATTTTAGGAGCTATTAATTTTATTACTACCATTTT
TAACATACGGTCTCCAGGAATAACGATAGAACGAGTAAATTTATTTGTTTGATCAATTCT
GGTTACGGTATTTTTGCTTCTTCTATCTTTACCAGTACTTGCTGGGGCGATTACTATATT
ATTAACTGATCGAAATTTTAATACTAGATTTTT
>HD1
GGAGTCGAGAATGAATGGGTT--TTCGGGGGTTAACTGTCTCTT-TTGGATTTAGTTGAA
ATT-TCTAAAAAGGTGCAAAATCCTTTAATTCGAAAAAAGACGAGAAGACCCTTAGAGTT
TTTATTATAAAAAGATTAAT-----TCTTTATCGGTTTTTGCTGGGGCGGCAAAGAGAC-
-----AATAAACTCTCTTTTTACAGTTTTTAGAA--GACGTGAA--TCTAAAGAGACAAT
AAACTACCTTAGGGATAACAGCATAATTAAATTTTAGTTTGTGACCTCGATGTTGGACTA
GGAAAAATTTTTGGTTAGCCGCCAAATTCGATTTGAATTAGGAACTGCAGGAGTGCTGCT
TGATGATCATTTTTATAATGTTATTGTTACAGCTCATGCATTTGTGATGATTTTTTTTAT
AGTTATACCGTTAATGATTGGTGGCTTTGGAAATTGAATAGTTCCTCTTCTAATTGGAGC
TCCTGATATAAGTTTTCCTCGAATGAATAATATAAGATTTTGACTTTTACCTCCTTCTTT
TATTCTTTTAATTGTTTCAAGGTTGGTTGAAGGTGGAGCTGGGACTGGGTGAACAGTTTA
CCCTCCACTTAGTGGGCCTATAGGTCATGCAGGAGCCTCTGTGGATTTGGTAATTTTTTC
TTTACATTTGGCAGGGATGTCGTCAATTTTAGGGGCAATTAACTTTATTACAACTATTTT
TAATATACGTTCTCCTGGTATAACAATGGAGCGAGTTAATCTTTTTGTTTGGTCGATTTT
AGTAACAGTTTTCTTGCTTCTTCTTTCCCTTCCAGTTCTTGCAGGGGCAATTACGATACT
GTTAACAGATCGAAATTTTAATACAAGATTTTT
>HD10
GGAGTCGAGTATGAATGGGTT--TACGGAAACAAGCTGTCTCTT-TTTGGTTTTATTGAA
GTT-TCTTTAAGGGTGCAAAGTCCCTTGGTTAGAGAAAAGACGAGAAGACCCTTAGAGTT
TTTACC----AAAGATAAAA-ATT-TATTTG--AGTTTTTGCTGGGGCGGCAAAGAGAC-
AGATAATT-AACTCTCTTTTTATTGTTTTTAGAA--GACGAAAA--TGTTAAGAATCGTT
AAACTACCTTAGGGATAACAGCATAATTAAGTTTTAGTTTGTGACCTCGATGTTGGACTA
GGAAGACTTT-TGACCAGCAGTCAAATTCGATTTGAGTTAGGAACGGCAGGAGTTCTTCT
AGATGATCATTTTTATAATGTTATTGTTACTGCTCATGCTTTTGTAATAATTTTTTTTAT
GGTAATACCTCTAATAATTGGAGGGTTTGGAAACTGAATAGTTCCTTTACTAATTGGAGC
ACCTGATATAAGGTTTCCGCGAATAAATAATATAAGATTCTGACTTTTACCACCATCCTT
TGTTTTACTAATTGTTTCTAGTTTAGTTGAAGGTGGGGCTGGAACAGGATGAACGGTTTA
TCCTCCTCTAAGGGGGCCGACAGCTCATGCAGGTGCTTCAGTTGATTTGGTAATTTTTTC
TTTACATTTGGCTGGGATATCATCTATTTTAGGAGCTATTAATTTTATTACTACTATTTT
TAATATACGATCTCCAGGAATAACGATAGAACGGGTAAATTTATTTGTTTGGTCGATTTT
GGTTACGGTATTTTTGCTTCTACTATCTTTGCCAGTACTTGCTGGGGCGATTACTATGTT
GTTAACTGATCGAAACTTTAATACTAGATTTTT
>HD11
GGAGTCGAGTATGAATGGGTT--TACGGAAACAAGCTGTCTCTT-TTTGGTTTTATTGAA
GTT-TCTTTAAGGGTGCAAAGTCCCTTGGTTAGAGAAAAGACGAGAAGACCCTTAGAGTT
TTTACC----AAAGATAAAA-ATT-TATTTG--AGTTTTTGCTGGGGCGGCAAAGAGAC-
AGATAATT-AACTCTCTTTTTATTGTTTTTAGAA--GACGAAAA--TGTTAAGAATCGTT
AAACTACCTTAGGGATAACAGCATAATTAAGTTTTAGTTTGTGACCTCGATGTTGGACTA
GGAAGACTTT-TGACCAGCAGTCAAATTCGATTTGAGTTAGGAACGGCAGGAGTTCTTCT
AGATGATCATTTTTATAATGTTATTGTTACTGCTCATGCTTTTGTAATAATTTTTTTTAT
GGTAATACCTTTAATAATTGGAGGGTTTGGAAACTGAATAGTTCCTTTACTAATTGGAGC
ACCTGATATAAGGTTTCCGCGAATAAATAATATAAGATTCTGACTTTTACCACCATCCTT
TGTTTTACTAATTGTTTCTAGTTTAGTTGAAGGTGGGGCTGGAACAGGATGAACGGTTTA
TCCTCCTCTAAGGGGGCCGACAGCTCATGCAGGTGCTTCAGTTGATTTGGTAATTTTTTC
TTTACATTTGGCTGGGATATCATCTATTTTAGGAGCTATTAATTTTATTACTACTATTTT
TAATATACGATCTCCAGGAATAACGATAGAACGGGTAAATTTATTTGTTTGGTCGATTTT
GGTTACGGTATTTTTGCTTCTACTATCTTTGCCAGTACTTGCTGGGGCGATTACTATGTT
GTTAACTGATCGAAACTTTAATACTAGATTTTT
>HD12
GGAGTCGAGTATGAATGGGTC--TACGGAAACAAGCTGTCTCTT-TTTGGTTATATTGAA
GTT-TCTTTAAGGGTGCAAAGTCCCTTGATTAGAAAAAAGACGAGAAGACCCTTAGAGTT
TTTATT----AAAGATAAGA-ATT-TATTTA--AGTTTTTGCTGGGGCGGCAAAGAGACA
AAGCAATTAAACTCTCTTTTTATTGTTTTTAGAA--GACGAAAA--TGTTAAGAATCATT
AAACTACCTTAGGGATAACAGCATAATTAAATTTTAGTTTGTGACCTCGATGTTGGACTA
GGAAGGCTTT-TGACCAGCAGTCAAATTCGATTTGAGTTAGGGACGGCAGGAGTTCTTCT
AGACGACCACTTCTATAATGTTATTGTTACTGCTCATGCCTTTGTAATAATTTTCTTTAT
AGTAATACCTCTAATAATTGGAGGATTCGGAAATTGAATGGTTCCTTTGCTAATTGGGGC
GCCTGATATAAGGTTTCCTCGGATGAATAATATAAGATTTTGACTTTTACCACCATCTTT
TATTTTATTGATTGTCTCCAGTTTGGTTGAAGGTGGGGCTGGGACAGGATGAACAGTCTA
TCCTCCTTTAAGGGGACCTACAGCTCATGCCGGAGCTTCGGTAGATTTGGTAATTTTTTC
TTTGCATTTGGCCGGAATATCGTCTATTTTAGGAGCTATTAATTTTATTACTACCATTTT
TAACATACGGTCTCCAGGAATAACGATAGAACGAGTAAATTTATTTGTTTGATCAATTCT
GGTTACGGTATTTTTGCTTCTTCTATCTTTACCAGTACTTGCTGGGGCGATTACTATATT
ATTAACTGATCGAAATTTTAATACTAGATTTTT
>HD13
GGAGTCGAGTATGAATGGGTT--TACGGAAACAAGCTGTCTCTT-TTTGGTTTTATTGAA
GTT-TCTTTAAGGGTGCAAAGTCCCTTGGTTAGAGAAAAGACGAGAAGACCCTTAGAGTT
TTTACC----AAAGATAAAA-ATT-TATTTG--AGTTTTTGCTGGGGCGGCAAAGAGAC-
AGATAATT-AACTCTCTTTTTATTGTTTTTAGAA--GACGAAAA--TGTTAAGAATCGTT
AAACTACCTTAGGGATAACAGCATAATTAAGTTTTAGTTTGTGACCTCGATGTTGGACTA
GGAAGACTTT-TGACCAGCAGTCAAATTCGATTTGAGTTAGGAACGGCAGGAGTTCTTCT
AGATGATCATTTTTATAATGTTATTGTTACTGCTCATGCTTTTGTAATAATTTTTTTTAT
GGTAATACCTTTAATAATTGGAGGGTTTGGAAACTGAATAGTTCCTTTACTAATTGGAGC
ACCTGATATAAGGTTTCCGCGAATAAATAATATAAGATTCTGACTTTTACCACCATCCTT
TGTTTTACTAATTGTTTCTAGTTTAGTTGAAGGTGGGGCTGGAACAGGATGAACGGTTTA
TCCTCCTCTAAGGGGGCCGACAGCTCATGCAGGTGCTTCAGTTGATTTGGTAATTTTTTC
TTTACATTTGGCTGGGATATCATCTATTTTAGGAGCTATTAATTTTATTACTACTATTTT
TAATATACGATCTCCAGGAATAACGATAGAACGGGTAAATTTATTTGTTTGGTCGATTTT
GGTTACGGTATTTTTGCTTCTACTATCTTTGCCAGTACTTGCTGGGGCGATTACTATGTT
GTTAACTGATCGAAACTTTAATACTAGATTTTT
>HD15
GGAGTCGAGTATGAATGGGTC--TACGGAAACAAGCTGTCTCTT-TTTGGTTATATTGAA
GTT-TCTTTAAGGGTGCAAAGTCCCTTGATTAGAAAAAAGACGAGAAGACCCTTAGAGTT
TTTATT----AAAGATAAGA-ATT-TATTTA--AGTTTTTGCTGGGGCGGCAAAGAGACA
AAGCAATTAAACTCTCTTTTTATTGTTTTTAGAA--GACGAAAA--TGTTAAGAATCATT
AAACTACCTTAGGGATAACAGCATAATTAAATTTTAGTTTGTGACCTCGATGTTGGACTA
GGAAGGCTTT-TGACCAGCAGTCAAATTCGATTTGAGTTAGGGACGGCAGGAGTTCTTTT
AGACGACCACTTCTATAATGTTATTGTTACTGCTCATGCCTTTGTAATAATTTTCTTTAT
AGTAATACCTCTAATAATTGGAGGATTCGGAAATTGAATGGTTCCTTTGCTAATTGGGGC
GCCTGATATAAGGTTTCCTCGGATGAATAATATAAGATTTTGACTTTTACCACCATCTTT
TATTTTATTGATTGTTTCCAGTTTGGTTGAAGGTGGGGCTGGGACAGGATGAACAGTCTA
TCCTCCTTTAAGGGGACCTACAGCCCATGCTGGAGCTTCGGTAGATTTGGTAATTTTTTC
TTTGCATTTGGCCGGAATATCGTCTATTTTAGGAGCTATTAATTTTATTACTACCATTTT
TAACATACGGTCTCCAGGAATAACGATAGAACGAGTAAATTTATTTGTTTGATCAATTCT
GGTTACGGTATTTTTGCTTCTTCTATCTTTACCAGTACTTGCTGGGGCGATTACTATATT
ATTAACTGATCGAAATTTTAATACTAGATTTTT
>HD16
GGAGTCGAGTATGAATGGGTT--TACGGAAACAAGCTGTCTCTT-TTTGGTTTTATTGAA
GTT-TCTTTAAGGGTGCAAAGTCCCTTGGTTAGAGAAAAGACGAGAAGACCCTTAGAGTT
TTTACC----AAAGATAAAA-ATT-TATTTG--AGTTTTTGCTGGGGCGGCAAAGAGAC-
AGATAATT-AACTCTCTTTTTATTGTTTTTAGAA--GACGAAAA--TGTTAAGAATCGTT
AAACTACCTTAGGGATAACAGCATAATTAAGTTTTAGTTTGTGACCTCGATGTTGGACTA
GGAAGACTTT-TGACCAGCAGTCAAATTCGATTTGAGTTAGGAACGGCAGGAGTTCTTCT
AGATGATCATTTTTATAATGTTATTGTTACTGCTCATGCTTTTGTAATAATTTTTTTTAT
GGTAATACCTCTAATAATTGGAGGGTTTGGAAACTGAATAGTTCCTTTACTAATTGGAGC
ACCTGATATAAGGTTTCCGCGAATAAATAATATAAGATTCTGACTTTTACCACCATCCTT
TGTTTTACTAATTGTTTCTAGTTTAGTTGAAGGTGGGGCTGGAACAGGATGAACGGTTTA
TCCTCCTCTAAGGGGGCCGACAGCTCATGCAGGTGCTTCAGTTGATTTGGTAATTTTTTC
TTTACATTTGGCTGGGATATCATCTATTTTAGGAGCTATTAATTTTATTACTACTATTTT
TAATATACGATCTCCAGGAATAACGATAGAACGGGTAAATTTATTTGTTTGGTCGATTTT
GGTTACGGTATTTTTGCTTCTACTATCTTTGCCAGTACTTGCTGGGGCGATTACTATGTT
GTTAACTGATCGAAACTTTAATACTAGATTTTT
>HD2
????????????????????????????????????????????????????????????
????????????????????????????????????????????????????????????
????????????????????????????????????????????????????????????
????????????????????????????????????????????????????????????
????????????????????????????????????????????????????????????
?????????????????????????ATTCGATTCGAATTAGGGACTGCAGGGGTGCTTCT
CGATGATCATTTCTATAATGTTATTGTTACGGCGCATGCGTTTGTAATAATTTTCTTTAT
AGTTATACCGTTAATGATTGGTGGGTTTGGGAATTGAATGGTTCCTCTTTTAATTGGGGC
TCCGGATATAAGTTTTCCTCGGATAAATAATATAAGATTTTGACTTTTACCTCCTTCTTT
TATTCTTTTAATTGTTTCAAGCTTAGTTGAAGGCGGAGCAGGAACTGGATGAACGGTGTA
TCCTCCTCTAAGTGGACCTATAGGTCACGCGGGGGCTTCTGTGGACTTGGTAATTTTTTC
TTTACATTTAGCAGGAATGTCATCGATTTTAGGGGCAATTAATTTTATTACTACTATTTT
CAATATACGTTCTCCTGGTATGACTATAGAACGGGTTAACCTTTTCGTTTGGTCTATTTT
AGTTACGGTCTTTCTACTTCTTCTTTCCCTCCCAGTGTTAGCTGGGGCAATTACGATGTT
GTTAACAGATCGAAATTTTAACACAAGGTTTTT
>HD3
GGAGTCGAGAATGAATGGGTT--TTCGGGGGTTAGCTGTCTCTT-TAAGATTGAGTCGAA
ATT-TCTAAAAAGGTGCAAAATCCTTTAATCTGAAAAAAGACGAGAAGACCCTTAGAGTT
TTTACTATAAAAAGATTAA--ATT-CTTTTATTGGTTTTTGCTGGGGCGGCAAAGAGAC-
-----AATAAACTCTCTTTTTGTAGTTTTTAGAA--GACGTGAA--TTTAAAGAAACAAT
AAACTACCTTAGGGATAACAGCATAATTAAATTTTAGTTTGTGACCTCGATGTTGGACTA
GGAAAAATTCTTGGTTAGCCGCCAAATTCGATTCGAATTAGGGACTGCAGGGGTGCTTCT
CGATGATCATTTCTATAATGTTATTGTTACGGCGCATGCGTTTGTAATAATTTTCTTTAT
AGTTATACCGTTAATGATTGGTGGGTTTGGGAATTGAATGGTTCCTCTTTTAATTGGGGC
TCCGGATATAAGTTTTCCTCGGATAAATAATATAAGATTTTGACTTTTACCTCCTTCTTT
TATTCTTTTAATTGTTTCAAGCTTAGTTGAAGGCGGAGCAGGAACTGGATGAACGGTGTA
TCCTCCTCTAAGTGGACCTATAGGTCACGCGGGGGCTTCTGTGGACTTGGTAATTTTTTC
TTTACATTTAGCAGGAATGTCATCGATTTTAGGGGCAATTAATTTTATTACTACTATTTT
CAATATACGTTCTCCTGGTATGACTATAGAACGGGTTAACCTTTTCGTTTGGTCTATTTT
AGTTACGGTCTTTCTACTTCTTCTTTCCCTCCCAGTGTTAGCTGGGGCAATTACGATGTT
GTTAACAGATCGAAATTTTAACACAAGGTTTTT
>HD4
????????????????????????????????????????????????????????????
????????????????????????????????????????????????????????????
????????????????????????????????????????????????????????????
????????????????????????????????????????????????????????????
????????????????????????????????????????????????????????????
?????????????????????????ATTCGATTCGAATTAGGGACTGCAGGGGTGCTTCT
CGATGATCATTTCTATAATGTTATTGTTACGGCGCATGCGTTTGTAATAATTTTCTTTAT
AGTTATACCGTTAATGATTGGTGGGTTTGGGAATTGAATGGTTCCTCTTTTAATTGGGGC
TCCGGATATAAGTTTTCCTCGGATAAATAATATAAGATTTTGACTTTTACCTCCTTCTTT
TATTCTTTTAATTGTTTCAAGCTTAGTTGAAGGCGGAGCAGGAACTGGATGAACGGTGTA
TCCTCCTCTAAGTGGACCTATAGGTCACGCGGGGGCTTCTGTGGACTTGGTAATTTTTTC
TTTACATTTAGCAGGAATGTCATCGATTTTAGGGGCAATTAATTTTATTACTACTATTTT
CAATATACGTTCTCCTGGTATGACTATAGAACGGGTTAACCTTTTCGTTTGGTCTATTTT
AGTTACGGTCTTTCTACTTCTTCTTTCCCTCCCAGTGTTAGCTGGGGCAATTACGATGTT
GTTAACAGATCGAAATTTTAACACAAGGTTTTT
>HD5
GGAGTCGAGTATGAATGGGTC--TACGGAAACAAGCTGTCTCTT-TTTGGTTATATTGAA
GTT-TCTTTAAGGGTGCAAAGTCCCTTGATTAGAAAAAAGACGAGAAGACCCTTAGAGTT
TTTATT----AAAGATAAGA-ATT-TATTTA--AGTTTTTGCTGGGGCGGCAAAGAGACA
AAGCAATTAAACTCTCTTTTTATTGTTTTTAGAA--GACGAAAA--TGTTAAGAATCATT
AAACTACCTTAGGGATAACAGCATAATTAAATTTTAGTTTGTGACCTCGATGTTGGACTA
GGAAGGCTTT-TGACCAGCAGTCAAATTCGATTTGAGTTAGGGACGGCAGGAGTTCTTCT
AGACGACCACTTCTATAATGTTATTGTTACTGCTCATGCCTTTGTAATAATTTTCTTTAT
AGTAATACCTCTAATAATTGGAGGATTCGGAAATTGAATGGTTCCTTTGCTAATTGGGGC
GCCTGATATAAGGTTTCCTCGGATGAATAATATAAGATTTTGACTTTTACCACCATCTTT
TATTTTATTGATTGTCTCCAGTTTGGTTGAAGGTGGGGCTGGGACAGGATGAACAGTCTA
TCCTCCTTTAAGGGGACCTACAGCTCATGCCGGAGCTTCGGTAGATTTGGTAATTTTTTC
TTTGCATTTGGCCGGAATATCGTCTATTTTAGGAGCTATTAATTTTATTACTACCATTTT
TAACATACGGTCTCCAGGAATAACGATAGAACGAGTAAATTTATTTGTTTGATCAATTCT
GGTTACGGTATTTTTGCTTCTTCTATCTTTACCAGTACTTGCTGGGGCGATTACTATATT
ATTAACTGATCGAAATTTTAATACTAGATTTTT
>HD6
GGAGTCGAGAATGAATGGGTT--TTCGGGGGTTAGCTGTCTCTT-TAAGATTGAGTCGAA
ATT-TCTAAAAAGGTGCAAAATCCTTTAATCTGAAAAAAGACGAGAAGACCCTTAGAGTT
TTTACTATAAAAAGATTAA--ATT-CTTTTATTGGTTTTTGCTGGGGCGGCAAAGAGAC-
-----AATAAACTCTCTTTTTGTAGTTTTTAGAA--GACGTGAA--TTTAAAGAAACAAT
AAACTACCTTAGGGATAACAGCATAATTAAATTTTAGTTTGTGACCTCGATGTTGGACTA
GGAAAAATTCTTGGTTAGCCGCCAAATTCGATTCGAATTAGGGACTGCAGGGGTGCTTCT
CGATGATCATTTCTATAATGTTATTGTTACGGCGCATGCGTTTGTAATAATTTTCTTTAT
AGTTATACCGTTAATGATTGGTGGGTTTGGGAATTGAATGGTTCCTCTTTTAATTGGGGC
TCCGGATATAAGTTTTCCTCGGATAAATAATATAAGATTTTGACTTTTACCTCCTTCTTT
TATTCTTTTAATTGTTTCAAGCTTAGTTGAAGGCGGAGCAGGAACTGGATGAACGGTGTA
TCCTCCTCTAAGTGGACCTATAGGTCACGCGGGGGCTTCTGTGGACTTGGTAATTTTTTC
TTTACATTTAGCAGGAATGTCATCGATTTTAGGGGCAATTAATTTTATTACTACTATTTT
CAATATACGTTCTCCTGGTATGACTATAGAACGGGTTAACCTTTTCGTTTGGTCTATTTT
AGTTACGGTCTTTCTACTTCTTCTTTCCCTCCCAGTGTTAGCTGGGGCAATTACGATGTT
GTTAACAGATCGAAATTTTAACACAAGGTTTTT
>HD7
GGAGTCGAGTATGAATGGGTC--TACGGAAACAAGCTGTCTCTT-TTTGGTTATATTGAA
GTT-TCTTTAAGGGTGCAAAGTCCCTTGATTAGAAAAAAGACGAGAAGACCCTTAGAGTT
TTTATT----AAAGATAAGA-ATT-TATTTA--AGTTTTTGCTGGGGCGGCAAAGAGACA
AAGCAATTAAACTCTCTTTTTATTGTTTTTAGAA--GACGAAAA--TGTTAAGAATCATT
AAACTACCTTAGGGATAACAGCATAATTAAATTTTAGTTTGTGACCTCGATGTTGGACTA
GGAAGGCTTT-TGACCAGCAGTCAAATTCGATTTGAGTTAGGGACGGCAGGAGTTCTTCT
AGACGACCACTTCTATAATGTTATTGTTACTGCTCATGCCTTTGTAATAATTTTCTTTAT
AGTAATACCTCTAATAATTGGAGGATTCGGAAATTGAATGGTTCCTTTGCTAATTGGGGC
GCCTGATATAAGGTTTCCTCGGATGAATAATATAAGATTTTGACTTTTACCACCATCTTT
TATTTTATTGATTGTTTCCAGTTTGGTTGAAGGTGGGGCTGGGACAGGATGAACAGTCTA
TCCTCCTTTAAGGGGACCTACAGCTCATGCCGGAGCTTCGGTAGATTTGGTAATTTTTTC
TTTGCATTTGGCCGGAATATCGTCTATTTTAGGAGCTATTAATTTTATTACTACCATTTT
TAACATACGGTCTCCAGGAATAACGATAGAACGAGTAAATTTATTTGTTTGATCAATTCT
GGTTACGGTATTTTTGCTTCTTCTATCTTTACCAGTACTTGCTGGGGCGATTACTATATT
ATTAACTGATCGAAATTTTAATACTAGATTTTT
>HD8
GGAGTCCAGTATGAATGGGTC--TACGGAAACAAGCTGTCTCTT-TTTGGTTATATTGAA
GTT-TCTTTAAGGGTGCAAAGTCCCTTGATTAGAAAAAAGACGAGAAGACCCTTAGAGTT
TTTATT----AAAGATAAGA-ATT-TATTTA--AGTTTTTGCTGGGGCGGCAAAGAGACA
AAGCAATTAAACTCTCTTTTTATTGTTTTTAGAA--GACGAAAA--TGTTAAGAATCATT
AAACTACCTTAGGGATAACAGCATAATTAAATTTTAGTTTGTGACCTCGATGTTGGACTA
GGAAGGCTTT-TGACCAGCAGTCAAATTCGATTTGAGTTAGGGACGGCAGGAGTTCTTCT
AGACGACCACTTCTATAATGTTATTGTTACTGCTCATGCCTTTGTAATAATTTTCTTTAT
AGTAATACCTCTAATAATTGGAGGATTTGGAAATTGAATGGTTCCTTTGCTAATTGGGGC
GCCTGATATAAGGTTTCCTCGGATGAATAATATAAGATTTTGACTTTTACCACCATCTTT
TATTTTATTGATTGTCTCCAGTTTGGTTGAAGGTGGGGCTGGGACAGGATGAACAGTCTA
TCCTCCTTTAAGGGGACCTACAGCTCATGCCGGAGCTTCGGTAGATTTGGTAATTTTTTC
TTTGCATTTGGCCGGAATATCGTCTATTTTAGGAGCTATTAATTTTATTACTACCATTTT
TAACATACGGTCTCCAGGAATAACGATAGAACGAGTAAATTTATTTGTTTGATCAATTCT
GGTTACGGTATTTTTGCTTCTTCTATCTTTACCAGTACTTGCTGGGGCGATTACTATATT
ATTAACTGATCGAAATTTTAATACTAGATTTTT
>HD9
????????????????????????????????????????????????????????????
????????????????????????????????????????????????????????????
????????????????????????????????????????????????????????????
????????????????????????????????????????????????????????????
????????????????????????????????????????????????????????????
?????????????????????????ATTCGATTCGAATTAGGAACTGCAGGGGTGCTTCT
CGATGATCATTTCTATAATGTTATTGTTACGGCGCATGCGTTTGTAATAATTTTCTTTAT
AGTTATACCGTTAATGATTGGTGGGTTTGGGAATTGAATGGTTCCTCTTTTAATTGGGGC
TCCGGATATAAGTTTTCCTCGGATAAATAATATAAGATTTTGACTTTTACCTCCTTCTTT
TATTCTTTTAATTGTTTCAAGCTTAGTTGAAGGCGGAGCAGGAACTGGATGAACGGTGTA
TCCTCCTCTAAGTGGACCTATAGGTCACGCGGGGGCTTCTGTGGACTTGGTAATTTTTTC
TTTACATTTAGCAGGAATGTCATCGATTTTAGGGGCAATTAATTTTATTACTACTATTTT
CAATATGCGTTCTCCTGGTATGACTATAGAACGGGTTAACCTTTTCGTTTGGTCTATTTT
AGTTACGGTCTTTCTACTTCTTCTTTCCCTCCCAGTGTTAGCTGGGGCAATTACGATGTT
GTTAACAGATCGAAATTTTAACACAAGGTTTTT
>IR1
GGAGTCGAGTATGAATGGGTC--TACGGAAACAAGCTGTCTCTT-TTTGGTTATATTGAA
GTT-TCTTTAAGGGTGCAAAGTCCCTTGATTAGAAAAAAGACGAGAAGACCCTTAGAGTT
TTTATT----AAAGATAAGA-ATT-TATTTA--AGTTTTTGCTGGGGCGGCAAAGAGACA
AAGCAATTAAACTCTCTTTTTATTGTTTTTAGAA--GACGAAAA--TGTTAAGAATCATT
AAACTACCTTAGGGATAACAGCATAATTAAATTTTAGTTTGTGACCTCGATGTTGGACTA
GGAAGGCTTT-TGACCAGCAGTCAAATTCGATTTGAGTTAGGGACGGCAGGAGTTCTTTT
AGACGACCACTTCTATAATGTTATTGTTACTGCTCATGCCTTTGTAATAATTTTCTTTAT
AGTAATACCTCTAATAATTGGAGGATTTGGAAATTGAATGGTTCCTTTGCTAATTGGGGC
GCCTGATATAAGGTTTCCTCGGATGAATAATATAAGATTTTGACTTTTACCACCATCTTT
TATTTTATTGATTGTTTCCAGTTTGGTTGAAGGTGGGGCTGGGACAGGATGAACAGTCTA
TCCTCCTTTAAGGGGACCTACAGCCCATGCTGGAGCTTCGGTAGATTTGGTAATTTTTTC
TTTGCATTTGGCCGGAATATCGTCTATTTTAGGAGCTATTAATTTTATTACTACCATTTT
TAACATACGGTCTCCAGGAATAACGATAGAACGAGTAAATTTATTTGTTTGATCAATTCT
GGTTACGGTATTTTTGCTTCTTCTATCTTTACCAGTACTTGCTGGGGCGATCACTATATT
ATTAACTGATCGAAATTTTAATACTAGATTTTT
>IR2
GGAGTCGAGTATGAATGGGTC--TACGGAAACAAGCTGTCTCTT-TTTGGTTATATTGAA
GTT-TCTTTAAGGGTGCAAAGTCCCTTGATTAGAAAAAAGACGAGAAGACCCTTAGAGTT
TTTATT----AAAGATAAGA-ATT-TATTTA--AGTTTTTGCTGGGGCGGCAAAGAGACA
AAGCAATTAAACTCTCTTTTTATTGTTTTTAGAA--GACGAAAA--TGTTAAGAATCATT
AAACTACCTTAGGGATAACAGCATAATTAAATTTTAGTTTGTGACCTCGATGTTGGACTA
GGAAGGCTTT-TGACCAGCAGTCAAATTCGATTTGAGTTAGGGACGGCAGGAGTTCTTTT
AGACGACCACTTCTATAATGTTATTGTTACTGCTCATGCCTTTGTAATAATTTTCTTTAT
AGTAATACCTCTAATAATTGGAGGATTCGGAAATTGAATGGTTCCTTTGCTAATTGGGGC
GCCTGATATAAGGTTTCCTCGGATGAATAATATAAGATTTTGACTTTTACCACCATCTTT
TATTTTATTGATTGTTTCCAGTTTGGTTGAAGGTGGGGCTGGGACAGGATGAACAGTCTA
TCCTCCTTTAAGGGGACCTACAGCCCATGCTGGAGCTTCGGTAGATTTGGTAATTTTTTC
TTTGCATTTGGCCGGAATATCGTCTATTTTAGGAGCTATTAATTTTATTACTACCATTTT
TAACATACGGTCTCCAGGAATAACGATAGAACGAGTAAATTTATTTGTTTGATCAATTCT
GGTTACGGTATTTTTGCTTCTTCTATCTTTACCAGTACTTGCTGGGGCGATTACTATATT
ATTAACTGATCGAAATTTTAATACTAGATTTTT
>IR3
GGAGTCGAGTATGAATGGGTC--TACGGAAACAAGCTGTCTCTT-TTTGGTTATATTGAA
GTT-TCTTTAAGGGTGCAAAGTCCCTTGATTAGAAAAAAGACGAGAAGACCCTTAGAGTT
TTTATT----AAAGATAAGA-ATT-TATTTA--AGTTTTTGCTGGGGCGGCAAAGAGACA
AAGCAATTAAACTCTCTTTTTATTGTTTTTAGAA--GACGAAAA--TGTTAAGAATCATT
AAACTACCTTAGGGATAACAGCATAATTAAATTTTAGTTTGTGACCTCGATGTTGGACTA
GGAAGGCTTT-TGACCAGCAGTCAAATTCGATTTGAGTTAGGGACGGCAGGAGTTCTTTT
AGACGACCACTTCTATAATGTTATTGTTACTGCTCATGCCTTTGTAATAATTTTCTTTAT
AGTAATACCTCTAATAATTGGAGGATTCGGAAATTGAATGGTTCCTTTGCTAATTGGGGC
GCCTGATATAAGGTTTCCTCGGATGAATAATATAAGATTTTGACTTTTACCACCATCTTT
TATTTTATTGATTGTTTCCAGTTTGGTTGAAGGTGGGGCTGGGACAGGATGAACAGTCTA
TCCTCCTTTAAGGGGACCTACAGCCCATGCTGGAGCTTCGGTAGATTTGGTAATTTTTTC
TTTGCATTTGGCCGGAATATCGTCTATTTTAGGAGCTATTAATTTTATTACTACCATTTT
TAACATACGGTCTCCAGGAATAACGATAGAACGAGTAAATTTATTTGTTTGATCAATTCT
GGTTACGGTATTTTTGCTTCTTCTATCTTTACCAGTACTTGCTGGGGCGATTACTATATT
ATTAACTGATCGAAATTTTAATACTAGATTTTT
>IR4
GGAGTCGAGTATGAATGGGTC--TACGGAAACAAGCTGTCTCTT-TTTGGTTATATTGAA
GTT-TCTTTAAGGGTGCAAAGTCCCTTGATTAGAAAAAAGACGAGAAGACCCTTAGAGTT
TTTATT----AAAGATAAGA-ATT-TATTTA--AGATTTTGCTGGGGCGGCAAAGAGACA
AAGCAATTAAACTCTCTTTTTATTGTTTTTAGAA--GACGAGAA--TGTTAAGAATCATT
AAACTACCTTAGGGATAACAGCATAATTAAATTTTAGTTTGTGACCTCGATGTTGGACTA
GGAAGGCTTT-TGACCAGCAGTCAAATTCGATTTGAGTTAGGGACGGCAGGAGTTCTTTT
AGACGACCACTTCTATAATGTTATTGTTACTGCTCATGCCTTTGTAATAATTTTCTTTAT
AGTAATACCTCTAATAATTGGAGGATTCGGAAATTGAATGGTTCCTTTGCTAATTGGGGC
GCCTGATATAAGGTTTCCTCGGATGAATAATATAAGATTTTGACTTTTACCACCATCTTT
TATTTTATTGATTGTTTCCAGTTTAGTTGAAGGTGGGGCTGGGACAGGATGAACAGTCTA
TCCTCCTTTAAGGGGACCTACAGCCCATGCTGGAGCTTCGGTAGATTTGGTAATTTTTTC
TTTGCATTTGGCCGGAATATCGTCTATTTTAGGAGCTATTAATTTTATTACTACCATTTT
TAACATACGGTCTCCAGGAATAACGATAGAACGAGTAAATTTATTTGTTTGATCAATTCT
GGTTACGGTATTTTTGCTTCTTCTATCTTTACCAGTACTTGCTGGGGCGATTACTATATT
ATTAACTGATCGAAATTTTAATACTAGATTTTT
>IR5
GGAGTCGAGTATGAATGGGTC--TACGGAAACAAGCTGTCTCTT-TTTGGTTATACTGAA
GTT-TCTTTAAGGGTGCAAAGTCCCTTGATTAGAAAAAAGACGAGAAGACCCTTAGAGTT
TTTATT----AAAGATAAGA-ATT-TATTTA--AGTTTTTGCTGGGGCGGCAAAGAGACA
AAACAATTAAACTCTCTTTTTATTGTTTTTAGAA--GACGAAAA--TGTTAAGAATCATT
AAACTACCTTAGGGATAACAGCATAATTAAATTTTAGTTTGTGACCTCGATGTTGGACTA
GGAAGGCTTT-TGACCAGCAGTCAAATTCGATTCGAGTTAGGGACGGCAGGAGTTCTTCT
AGACGACCACTTCTATAATGTTATTGTTACTGCTCATGCCTTTGTAATAATTTTCTTTAT
AGTAATACCTCTAATAATTGGAGGATTCGGAAATTGAATGGTTCCTTTGCTAATTGGGGC
GCCTGATATAAGGTTTCCTCGGATGAATAATATAAGATTTTGACTTTTACCACCATCTTT
TATTTTATTGATTGTCTCCAGTTTGGTTGAAGGTGGGGCTGGGACAGGATGAACAGTTTA
TCCTCCTTTAAGGGGGCCTACAGCTCATGCTGGAGCTTCGGTAGATTTGGTAATTTTTTC
TTTGCACTTGGCCGGAATATCGTCTATTTTAGGAGCTATTAATTTTATTACTACCATTTT
TAACATACGGTCTCCAGGAATAACGATAGAACGAGTAAATTTATTTGTTTGATCAATTCT
GGTTACGGTATTTTTGCTTCTTCTATCTTTACCAGTACTTGCTGGGGCGATTACTATATT
ATTAACTGATCGAAATTTTAATACTAGATTTTT
>KC1
GGAGTCGAGTATGAATGGGTC--TACGGAAACAAGCTGTCTCTT-TTTGGTTATATTGAA
GTT-TCTTTAAGGGTGCAAAGTCCCTTGATTAGAAAAAAGACGAGAAGACCCTTAGAGTT
TTTATT----AAAGATAAGA-ATT-TATTTA--AGTTTTTGCTGGGGCGGCAAAGAGACA
AAGCAATTAAACTCTCTTTTTATTGTTTTTAGAA--GACGAAGA--TGTTAAGAATCATT
AAACTACCTTAGGGATAACAGCATAATTAAATTTTAGTTTGTGACCTCGATGTTGGACTA
GGAAGGCTTT-TGACCAGCAGTCAAATTCGATTTGAGTTAGGGACGGCAGGAGTTCTTCT
AGATGACCACTTCTATAATGTTATTGTTACTGCTCATGCCTTTGTAATAATTTTCTTTAT
AGTAATACCTCTAATAATTGGAGGATTCGGAAATTGAATGGTTCCTTTGCTAATTGGGGC
GCCTGATATAAGGTTTCCTCGGATGAATAATATAAGATTTTGACTTTTACCACCATCTTT
TATTTTATTGATTGTCTCCAGTTTGGTTGAAGGTGGGGCTGGGACAGGATGAACAGTTTA
TCCTCCTTTAAGGGGACCTACAGCTCATGCTGGAGCTTCGGTAGATTTGGTAATTTTTTC
TTTGCATTTGGCCGGAATATCGTCTATTTTAGGAGCTATTAATTTTATTACTACCATTTT
TAACATACGGTCTCCAGGAATAACGATAGAACGAGTAAATTTATTTGTCTGATCAATTCT
GGTTACGGTATTTTTGCTTCTTCTATCTTTACCAGTACTTGCTGGGGCGATTACTATATT
ATTAACTGATCGAAATTTTAATACTAGATTTTT
>KC2
GGAGTCGAGTATGAATGGGTC--TACGGAAACAAGCTGTCTCTT-TTTGGTTATATTGAA
GTT-TCTTTAAGGGTGCAAAGTCCCTTGATTAGAAAAAAGACGAGAAGACCCTTAGAGTT
TTTATT----AAAGATAAGA-ATT-TATTTA--AGTTTTTGCTGGGGCGGCAAAGAGACA
AAGCAATTAAACTCTCTTTTTATTGTTTTTAGAA--GACGAAGA--TGTTAAGAATCATT
AAACTACCTTAGGGATAACAGCATAATTAAATTTTAGTTTGTGACCTCGATGTTGGACTA
GGAAGGCTTT-TGACCAGCAGTCAAATTCGATTTGAGTTAGGGACGGCAGGAGTTCTTCT
AGACGACCACTTCTATAATGTTATTGTTACTGCTCATGCCTTTGTAATAATTTTCTTTAT
AGTAATACCTCTAATAATTGGAGGATTCGGAAATTGAATGGTTCCTTTGCTAATTGGGGC
GCCTGATATAAGGTTTCCTCGGATGAATAATATAAGATTTTGACTTTTACCACCATCTTT
TATTTTATTGATTGTCTCCAGTTTGGTTGAAGGTGGGGCTGGGACAGGATGAACAGTTTA
TCCTCCTTTAAGGGGACCTACAGCTCATGCTGGAGCTTCGGTAGATTTGGTAATTTTTTC
TTTGCATTTGGCCGGAATATCGTCTATTTTAGGAGCTATTAATTTTATTACTACCATTTT
TAACATACGGTCTCCAGGAATAACGATAGAACGAGTAAATTTATTTGTCTGATCAATTCT
GGTTACGGTATTTTTGCTTCTTCTATCTTTACCAGTACTTGCTGGGGCGATTACTATATT
ATTAACTGATCGAAATTTTAATACTAGATTTTT
>NK1
GGAGTCGAGAATGAATGGGTT--TTCGGGGGTTGACTGTCTCTT-TTGGATTTAGTTGAA
ATT-TCTAAAAAGGTGCAAAATCCTTTAATTCGAAAAAAGACGAGAAGACCCTTAGAGTT
TTTATTATAAAAAGATTAAT-----TCTTTATCGGTTTTTGCTGGGGCGGCAAAGAGAC-
-----AATAAACTCTCTTTTTACAGTTTTTAGAA--GACGTGAA--TCTAAAGAGACAAT
AAACTACCTTAGGGATAACAGCATAATTAAATTTTAGTTTGTGACCTCGATGTTGGACTA
GGAAAAATTTTTGGTTAGCCGCCAAATTCGATTTGAATTAGGAACTGCAGGAGTGCTGCT
TGATGATCATTTTTATAATGTTATTGTTACAGCTCATGCATTTGTGATGATTTTTTTTAT
AGTTATACCGTTAATGATTGGTGGCTTTGGAAATTGAATAGTTCCTCTTCTAATTGGAGC
TCCTGATATAAGTTTTCCTCGAATGAATAACATAAGATTTTGGCTTTTACCTCCTTCTTT
TATTCTTTTAATTGTTTCAAGGTTGGTTGAAGGTGGAGCTGGGACTGGGTGAACAGTTTA
CCCTCCACTTAGTGGGCCTATAGGTCATGCAGGAGCCTCTGTGGATTTGGTAATTTTTTC
TTTACATTTGGCAGGGATGTCGTCGATTTTAGGGGCAATTAACTTTATTACAACTATTTT
TAATATACGTTCTCCTGGTATAACAATGGAGCGAGTTAATCTTTTTGTTTGGTCGATTTT
AGTAACAGTTTTCTTGCTTCTTCTTTCCCTCCCAGTTCTTGCAGGGGCAATTACGATACT
GTTAACAGATCGAAATTTTAATACAAGATTTTT
>NK2
????????????????????????????????????????????????????????????
????????????????????????????????????????????????????????????
????????????????????????????????????????????????????????????
????????????????????????????????????????????????????????????
????????????????????????????????????????????????????????????
?????????????????????????ATTCGATTTGAATTAGGAACTGCAGGAGTGCTGCT
TGATGATCATTTTTATAATGTTATTGTTACAGCTCATGCATTTGTGATGATTTTTTTTAT
AGTTATACCGTTAATGATTGGTGGCTTTGGAAATTGAATAGTTCCTCTTCTAATTGGAGC
TCCTGATATAAGTTTTCCTCGGATGAATAATATAAGATTTTGACTTTTACCTCCTTCTTT
TATTCTTTTAATTGTTTCAAGGTTGGTTGAAGGTGGAGCTGGGACTGGGTGAACAGTTTA
CCCTCCACTTAGTGGGCCTATAGGTCATGCAGGAGCCTCTGTGGATTTGGTAATTTTTTC
TTTACATTTGGCAGGGATGTCGTCAATTTTAGGGGCAATTAACTTTATTACAACTATTTT
TAATATACGTTCTCCTGGTATAACAATGGAGCGAGTTAATCTTTTTGTTTGGTCGATTTT
AGTAACAGTTTTCTTGCTTCTTCTTTCCCTTCCAGTTCTTGCAGGGGCAATTACGATACT
GTTAACAGATCGAAATTTTAATACAAGATTTTT
>NK3
????????????????????????????????????????????????????????????
????????????????????????????????????????????????????????????
????????????????????????????????????????????????????????????
????????????????????????????????????????????????????????????
????????????????????????????????????????????????????????????
?????????????????????????ATTCGATTTGAGTTAGGGACGGCAGGAGTTCTTCT
AGACGACCACTTCTATAATGTTATTGTTACTGCTCATGCCTTTGTAATAATTTTCTTTAT
AGTAATACCTCTAATAATTGGAGGATTCGGAAATTGAATGGTTCCTTTGCTAATTGGGGC
GCCTGATATAAGGTTTCCTCGGATGAATAATATAAGATTTTGACTTTTACCACCATCTTT
TATTTTATTGATTGTCTCCAGTTTGGTTGAAGGTGGGGCTGGGACAGGATGAACGGTCTA
TCCTCCTTTAAGGGGACCTACAGCTCATGCCGGAGCTTCGGTAGATTTGGTAATTTTTTC
TTTGCATTTGGCCGGAATATCGTCTATTTTAGGAGCTATTAATTTTATTACTACCATTTT
TAACATACGGTCTCCAGGAATAACGATAGAACGAGTAAATTTATTTGTTTGATCAATTCT
GGTTACGGTATTTTTGCTTCTTCTATCTTTACCAGTACTTGCTGGGGCGATTACTATATT
ATTAACTGATCGAAATTTTAATACTAGATTTTT
>NK4
????????????????????????????????????????????????????????????
????????????????????????????????????????????????????????????
????????????????????????????????????????????????????????????
????????????????????????????????????????????????????????????
????????????????????????????????????????????????????????????
?????????????????????????ATTCGATTTGAATTAGGAACTGCAGGAGTGCTGCT
TGATGATCATTTTTATAATGTTATTGTTACAGCTCATGCATTTGTGATGATTTTTTTTAT
AGTTATACCGTTAATGATTGGTGGCTTTGGAAATTGAATAGTTCCTCTTCTAATTGGAGC
TCCTGATATAAGTTTTCCTCGAATGAATAATATAAGATTTTGACTTTTACCTCCTTCTTT
TATTCTTTTAATTGTTTCAAGGTTGGTTGAAGGTGGAGCTGGGACTGGGTGAACAGTTTA
CCCTCCACTTAGTGGGCCTATAGGTCATGCAGGAGCCTCTGTGGATTTGGTAATTTTTTC
TTTACATTTGGCAGGGATGTCGTCAATTTTAGGGGCAATTAACTTTATTACAACTATTTT
TAATATACGTTCTCCTGGTATAACAATGGAGCGAGTTAATCTTTTTGTTTGGTCGATTTT
AGTAACAGTTTTCTTGCTTCTTCTTTCCCTTCCAGTTCTTGCAGGGGCAATTACGATACT
GTTAACAGATCGAAATTTTAATACAAGATTTTT
>OU1
GGAGTCGAGTATGAATGGGTC--TACGGAAACAAGCTGTCTCTT-TTTGGTTATATTGAA
GTT-TCTTTAAGGGTGCAAAGTCCCTTGATTAGAAAAAAGACGAGAAGACCCTTAGAGTT
TTTATT----AAAGATAAGA-ATT-TATTTA--AGTTTTTGCTGGGGCGGCAAAGAGACA
AAGCAATTAAACTCTCTTTTTATTGTTTTTAGAA--GACGAAAA--TGTTAAGAATCATT
AAACTACCTTAGGGATAACAGCATAATTAAATTTTAGTTTGTGACCTCGATGTTGGACTA
GGAAGGCTTT-TGACCAGCAGTCAAATTCGATTTGAGTTAGGGACGGCAGGAGTTCTTCT
AGACGACCACTTCTATAATGTTATTGTTACTGCTCATGCCTTTGTAATAATTTTTTTTAT
AGTAATACCTCTAATAATTGGAGGATTCGGAAATTGAATGGTTCCTTTGCTAATTGGGGC
GCCTGATATAAGGTTTCCTCGGATGAATAATATAAGATTTTGACTTTTACCACCATCTTT
TATTTTATTGATTGTCTCCAGTTTGGTTGAAGGTGGGGCTGGGACAGGATGAACAGTCTA
TCCTCCTTTAAGGGGACCTACAGCTCATGCCGGAGCTTCGGTAGATTTGGTAATTTTTTC
TTTGCATTTGGCCGGAATATCGTCTATTTTAGGAGCTATTAATTTTATTACTACCATTTT
TAACATACGGTCTCCAGGAATAACGATAGAACGAGTAAATTTATTTGTTTGATCAATTCT
GGTTACGGTATTTTTGCTTCTTCTATCTTTACCAGTACTTGCTGGGGCGATTACTATATT
ATTAACTGATCGAAATTTTAATACTAGATTTTT
>OU2
GGAGTCGAGTATGAATGGGTC--TACGGAAACAAGCTGTCTCTT-TTTGGTTATATTGAA
GTT-TCTTTAAGGGTGCAAAGTCCCTTGATTAGAAAAAAGACGAGAAGACCCTTAGAGTT
TTTATT----AAAGATAAGA-ATT-TATTTA--AGTTTTTGCTGGGGCGGCAAAGAGACA
AAGCAATTAAACTCTCTTTTTATTGTTTTTAGAA--GACGAAAA--TGTTAAGAATCATT
AAACTACCTTAGGGATAACAGCATAATTAAATTTTAGTTTGTGACCTCGATGTTGGACTA
GGAAGGCTTT-TGACCAGCAGTCAAATTCGATTTGAGTTAGGGACGGCAGGAGTTCTTCT
AGACGACCACTTCTATAATGTTATTGTTACTGCTCATGCCTTTGTAATAATTTTCTTTAT
AGTAATACCTCTAATAATTGGAGGATTCGGAAATTGAATGGTTCCTTTGCTAATTGGGGC
GCCTGATATAAGGTTTCCTCGGATGAATAATATAAGATTTTGACTTTTACCACCATCTTT
TATTTTATTGATTGTCTCCAGTTTGGTTGAAGGTGGGGCTGGGACAGGATGAACAGTCTA
TCCTCCTTTAAGGGGACCTACAGCTCATGCCGGAGCTTCGGTAGATTTGGTAATTTTTTC
TTTGCATTTGGCCGGAATATCGTCTATTTTAGGAGCTATTAATTTTATTACTACCATTTT
TAACATACGGTCTCCAGGAATAACGATAGAACGAGTAAATTTATTTGTTTGATCAATTCT
GGTTACGGTATTTTTGCTTCTTCTATCTTTACCAGTACTTGCTGGGGCGATTACTATATT
ATTAACTGATCGAAATTTTAATACTAGATTTTT
>OU3
GGAGTCGAGTATGAATGGGTC--TACGGAAACAAGCTGTCTCTT-TTTGGTTATATTGAA
GTT-TCTTTAAGGGTGCAAAGTCCCTTGATTAGAAAAAAGACGAGAAGACCCTTAGAGTT
TTTATT----AAAGATAAGA-ATT-TATTTA--AGTTTTTGCTGGGGCGGCAAAGAGACA
AAGCAATTAAACTCTCTTTTTATTGTTTTTAGAA--GACGAAAA--TGTTAAGAATCATT
AAACTACCTTAGGGATAACAGCATAATTAAATTTTAGTTTGTGACCTCGATGTTGGACTA
GGAAGGCTTT-TGACCAGCAGTCAAATTCGATTTGAGTTAGGGACGGCAGGAGTTCTTCT
AGACGACCACTTCTATAATGTTATTGTTACTGCTCATGCCTTTGTAATAATTTTCTTTAT
AGTAATACCTCTAATAATTGGAGGATTCGGAAATTGAATGGTTCCTTTGCTAATTGGGGC
GCCTGATATAAGGTTTCCTCGGATGAATAATATAAGATTTTGACTTTTACCACCATCTTT
TATTTTATTGATTGTCTCCAGTTTGGTTGAAGGTGGGGCTGGGACAGGATGAACAGTCTA
TCCTCCTTTAAGGGGACCTACAGCTCATGCCGGAGCTTCGGTAGATTTGGTAATTTTTTC
TTTGCATTTGGCCGGAATATCGTCTATTTTAGGAGCTATTAATTTTATTACTACCATTTT
TAACATACGGTCTCCAGGAATAACGATAGAACGAGTAAATTTATTTGTTTGATCAATTCT
GGTTACGGTATTTTTGCTTCTTCTATCTTTACCAGTACTTGCTGGGGCGATTACTATATT
ATTAACTGATCGAAATTTTAATACTAGATTTTT
>OU4
GGAGTCGAGTATGAATGGGTC--TACGGAAACAAGCTGTCTCTT-TTTGGTTATATTGAA
GTT-TCTTTAAGGGTGCAAAGTCCCTTGATTAGAAAAAAGACGAGAAGACCCTTAGAGTT
TTTATT----AAAGATAAGA-ATT-TATTTA--AGTTTTTGCTGGGGCGGCAAAGAGACA
AAGCAATTAAACTCTCTTTTTATTGTTTTTAGAA--GACGAAAA--TGTTAAGAATCATT
AAACTACCTTAGGGATAACAGCATAATTAAATTTTAGTTTGTGACCTCGATGTTGGACTA
GGAAGGCTTT-TGACCAGCAGTCAAATTCGATTTGAGTTAGGGACGGCAGGAGTTCTTCT
GGACGACCACTTCTATAATGTTATTGTTACTGCTCATGCCTTTGTAATAATTTTCTTTAT
AGTAATACCTCTAATAATTGGAGGATTCGGAAATTGAATGGTTCCTTTGCTAATTGGGGC
GCCTGATATAAGGTTTCCTCGGATGAATAATATAAGATTTTGACTTTTACCACCATCTTT
TATTTTATTGATTGTCTCCAGTTTGGTTGAAGGTGGGGCTGGGACAGGATGAACAGTCTA
TCCTCCTTTAAGGGGACCTACAGCTCATGCCGGAGCTTCGGTAGATTTGGTAATTTTTTC
TTTGCATTTGGCCGGAATATCGTCTATTTTAGGAGCTATTAATTTTATTACTACCATTTT
TAACATACGGTCTCCAGGAATAACGATAGAACGAGTAAATTTATTTGTTTGATCAATTCT
GGTTACGGTATTTTTGCTTCTTCTATCTTTACCAGTACTTGCTGGGGCGATTACTATATT
ATTAACTGATCGAAATTTTAATACTAGATTTTT
>SNB1
????????????????????????????????????????????????????????????
????????????????????????????????????????????????????????????
????????????????????????????????????????????????????????????
????????????????????????????????????????????????????????????
????????????????????????????????????????????????????????????
?????????????????????????ATTCGATTTGAATTAGGAACTGCAGGAGTGCTGCT
TGATGATCATTTTTATAATGTTATTGTTACAGCTCATGCATTTGTGATGATTTTTTTTAT
AGTTATACCGTTAATGATTGGTGGCTTTGGAAATTGAATAGTTCCTCTTCTAATTGGAGC
TCCTGATATAAGTTTTCCTCGAATGAATAATATAAGATTTTGACTTTTACCTCCTTCTTT
TATTCTTTTAATTGTTTCAAGGTTGGTTGAAGGTGGAGCTGGGACTGGGTGAACAGTTTA
CCCTCCACTTAGTGGGCCTATAGGTCATGCAGGAGCCTCTGTGGATTTGGTAATTTTTTC
TTTACATTTGGCAGGGATGTCGTCAATTTTAGGGGCAATTAACTTTATTACAACTATTTT
TAATATACGTTCTCCTGGTATAACAATGGAGCGAGTTAATCTTTTTGTTTGGTCGATTTT
AGTAACAGTTTTCTTGCTTCTTCTTTCCCTTCCAGTTCTTGCAGGGGCAATTACGATACT
GTTAACAGATCGAAATTTTAATACAAGATTTTT
>SNB2
GGAGTCGAGAATGAATGGGTT--TTCGGGGGTTAGCTGTCTCTT-TAAGATTGAGTCGAA
ATT-TCTAAAAAGGTGCAAAATCCTTTAATCTGAAAAAAGACGAGAAGACCCTTAGAGTT
TTTACTATAAAAAGATTAA--ATT-CTTTTATTGGTTTTTGCTGGGGCGGCAAAGAGAC-
-----AATAAACTCTCTTTTTGTAGTTTTTAGAA--GACGTGAA--TTTAAAGAAACAAT
AAACTACCTTAGGGATAACAGCATAATTAAATTTTAGTTTGTGACCTCGATGTTGGACTA
GGAAAAATTCTTGGTTAGCCGCCAAATTCGATTCGAATTAGGGACTGCAGGGGTGCTTCT
CGATGATCATTTCTATAATGTTATTGTTACGGCGCATGCGTTTGTAATAATTTTCTTTAT
AGTTATACCGTTAATGATTGGTGGGTTTGGGAATTGAATGGTTCCTCTTTTAATTGGGGC
TCCGGATATAAGTTTTCCTCGGATAAATAATATAAGATTTTGACTTTTACCTCCTTCTTT
TATTCTTTTAATTGTTTCAAGCTTAGTTGAAGGCGGAGCAGGAACTGGATGAACGGTGTA
TCCTCCTCTAAGTGGACCTATAGGTCACGCGGGGGCTTCTGTGGACTTGGTAATTTTTTC
TTTACATTTAGCAGGAATGTCATCGATTTTAGGGGCAATTAATTTTATTACTACTATTTT
CAATATACGTTCTCCTGGTATGACTATAGAACGGGTTAACCTTTTCGTTTGGTCTATTTT
AGTTACGGTCTTTCTACTTCTTCTTTCCCTCCCAGTGTTAGCTGGGGCAATTACGATGTT
GTTAACAGATCGAAATTTTAACACAAGGTTTTT
>SNB3
GGAGTCGAGAATGAATGGGTT--TTCGGGGGTTAGCTGTCTCTT-TAAGATTGAGTCGAA
ATT-TCTAAAAAGGTGCAAAATCCTTTAATCTGAAAAAAGACGAGAAGACCCTTAGAGTT
TTTACTATAAAAAGATTAA--ATT-CTTTTATTGGTTTTTGCTGGGGCGGCAAAGAGAC-
-----AATAAACTCTCTTTTTGTAGTTTTTAGAA--GACGTGAA--TTTAAAGAAACAAT
AAACTACCTTAGGGATAACAGCATAATTAAATTTTAGTTTGTGACCTCGATGTTGGACTA
GGAAAAATTCTTGGTTAGCCGCCAAATTCGATTCGAATTAGGGACTGCAGGGGTGCTTCT
CGATGATCATTTCTATAATGTTATTGTTACGGCGCATGCGTTTGTAATAATTTTCTTTAT
AGTTATACCGTTAATGATTGGTGGGTTTGGGAATTGAATGGTTCCTCTTTTAATTGGGGC
TCCGGATATAAGTTTTCCTCGGATAAATAATATAAGATTTTGACTTTTACCTCCTTCTTT
TATTCTTTTAATTGTTTCAAGCTTAGTTGAAGGCGGAGCAGGAACTGGATGAACGGTGTA
TCCTCCTCTAAGTGGACCTATAGGTCACGCGGGGGCTTCTGTGGACTTGGTAATTTTTTC
TTTACATTTAGCAGGAATGTCATCGATTTTAGGGGCAATTAATTTTATTACTACTATTTT
CAATATACGTTCTCCTGGTATGACTATAGAACGGGTTAACCTTTTCGTTTGGTCTATTTT
AGTTACGGTCTTTCTACTTCTTCTTTCCCTCCCAGTGTTAGCTGGGGCAATTACGATGTT
GTTAACAGATCGAAATTTTAACACAAGGTTTTT
>SNB4
GGAGTCGAGAATGAATGGGTT--TTCGGGGGTTAACTGTCTCTT-TTGGATTTAGTTGAA
ATT-TCTAAAAAGGTGCAAAATCCTTTAATTCGAAAAAAGACGAGAAGACCCTTAGAGTT
TTTATTATAAAAAGATTAAT-----TCTTTATCGGTTTTTGCTGGGGCGGCAAAGAGAC-
-----AATAAACTCTCTTTTTACAGTTTTTAGAA--GACGTGAA--TCTAAAGAGACAAT
AAACTACCTTAGGGATAACAGCATAATTAAATTTTAGTTTGTGACCTCGATGTTGGACTA
GGAAAAATTTTTGGTTAGCCGCCAAATTCGATTTGAATTAGGAACTGCAGGAGTGCTGCT
TGATGATCATTTTTATAATGTTATTGTTACAGCTCATGCATTTGTGATGATTTTTTTTAT
AGTTATACCGTTAATGATTGGTGGCTTTGGAAATTGAATAGTTCCTCTTCTAATTGGAGC
TCCTGATATAAGTTTTCCTCGAATGAATAATATAAGATTTTGACTTTTACCTCCTTCTTT
TATTCTTTTAATTGTTTCAAGGTTGGTTGAAGGTGGAGCTGGGACTGGGTGAACAGTTTA
CCCTCCACTTAGTGGGCCTATAGGTCATGCAGGAGCCTCTGTGGATTTGGTAATTTTTTC
TTTACATTTGGCAGGGATGTCGTCAATTTTAGGGGCAATTAACTTTATTACAACTATTTT
TAATATACGTTCTCCTGGTATAACAATGGAGCGAGTTAATCTTTTTGTTTGGTCGATTTT
AGTAACAGTTTTCTTGCTTCTTCTTTCCCTTCCAGTTCTTGCAGGGGCAATTACGATACT
GTTAACAGATCGAAATTTTAATACAAGATTTTT
>SNB5
GGAGTCGAGAATGAATGGGTT--TTCGGGGGTTAACTGTCTCTT-TTGGATTTAGTTGAA
ATT-TCTAAAAAGGTGCAAAATCCTTTAATTCGAAAAAAGACGAGAAGACCCTTAGAGTT
TTTATTATAAAAAGATTA---ATT-CTTTTATCGGTTTTTGCTGGGGCGGCAAAGAGAC-
-----AATAAACTCTCTTTTTACAGTTTTTAGAA--GACGTGAA--TCTAAAGAGACAAT
AAACTACCTTAGGGATAACAGCATAATTAAATTTTAGTTTGTGACCTCGATGTTGGACTA
GGAAAAATTTTTGGTTAGCCGCCAAATTCGATTTGAATTAGGAACTGCAGGAGTGCTCCT
TGATGATCATTTTTATAATGTTATTGTTACAGCTCATGCATTTGTGATGATTTTTTTTAT
AGTTATACCGTTAATGATTGGTGGCTTTGGAAATTGAATAGTTCCTCTTCTAATTGGAGC
TCCTGATATAAGTTTTCCTCGGATGAATAATATAAGATTTTGACTTTTACCTCCTTCTTT
TATTCTTTTAATTGTTTCAAGGTTGGTTGAAGGTGGAGCTGGGACTGGGTGAACAGTTTA
CCCTCCACTTAGTGGGCCTATAGGTCATGCAGGAGCCTCTGTGGATTTGGTAATTTTTTC
TTTACATTTGGCAGGGATGTCGTCAATTTTAGGGGCAATTAACTTTATTACAACTATTTT
TAATATACGTTCTCCTGGTATAACAATGGAGCGAGTTAATCTTTTTGTTTGGTCGATTTT
AGTAACAGTTTTCTTGCTTCTTCTTTCCCTTCCAGTTCTTGCAGGGGCAATTACGATACT
GTTAACAGATCGAAATTTTAATACAAGATTTTT
>SNB6
????????????????????????????????????????????????????????????
????????????????????????????????????????????????????????????
????????????????????????????????????????????????????????????
????????????????????????????????????????????????????????????
????????????????????????????????????????????????????????????
?????????????????????????ATTCGATTTGAGTTAGGGACGGCAGGAGTTCTTCT
AGACGACCACTTCTATAATGTTATTGTTACTGCTCATGCCTTTGTAATAATTTTCTTTAT
AGTAATACCTCTAATAATTGGAGGATTCGGAAATTGAATGGTTCCTTTGCTAATTGGGGC
GCCTGATATAAGGTTTCCTCGGATGAATAATATAAGATTTTGACTTTTACCACCATCTTT
TATTTTATTGATTGTCTCCAGTTTGGTTGAAGGTGGGGCTGGGACAGGATGAACAGTCTA
TCCTCCTTTAAGGGGACCTACAGCTCATGCCGGAGCTTCGGTAGATTTGGTAATTTTTTC
TTTGCATTTGGCCGGAATATCGTCTATTTTAGGAGCTATTAATTTTATTACTACCATTTT
TAACATACGGTCTCCAGGAATAACGATAGAACGAGTAAATTTATTTGTTTGATCAATTCT
GGTTACGGTATTTTTGCTTCTTCTATCTTTACCAGTACTTGCTGGGGCGATTACTATATT
ATTAACTGATCGAAATTTTAATACTAGATTTTT
>SR1
GGAGTCGAGTATGAATGGGTC--TACGGAAACAAGCTGTCTCTT-TTTGGTTATATTGAA
GTT-TCTTTAAGGGTGCAAAGTCCCTTGATTAGAAAAAAGACGAGAAGACCCTTAGAGTT
TTTATT----AAAGATAAGA-ATT-TATTTA--AGTTTTTGCTGGGGCGGCAAAGAGACA
AAGCAATTAAACTCTCTTTTTATTGTTTTTAGAA--GACGAAAA--TGTTAAGAATCATT
AAACTACCTTAGGGATAACAGCATAATTAAATTTTAGTTTGTGACCTCGATGTTGGACTA
GGAAGGCTTT-TGACCAGCAGTCAAATTCGATTTGAGTTAGGGACGGCAGGAGTTCTTCT
AGACGACCACTTCTATAATGTTATTGTTACTGCTCATGCCTTTGTAATAATTTTCTTTAT
AGTAATACCTCTAATAATTGGAGGATTCGGAAATTGAATGGTTCCTTTGCTAATTGGGGC
GCCTGATATAAGGTTTCCTCGGATGAATAATATAAGATTTTGACTTTTACCACCATCTTT
TATTTTATTGATTGTCTCCAGTTTGGTTGAAGGTGGGGCTGGGACAGGATGAACAGTCTA
TCCTCCTTTAAGGGGACCTACAGCTCATGCCGGAGCTTCGGTAGATTTGGTAATTTTTTC
TTTGCATTTGGCCGGAATATCGTCTATTTTAGGAGCTATTAATTTTATTACTACCATTTT
TAACATACGGTCTCCAGGAATAACGATAGAACGAGTAAATTTATTTGTTTGATCAATTCT
GGTTACGGTATTTTTGCTTCTTCTATCTTTACCAGTACTTGCTGGGGCGATTACTATATT
ATTAACTGATCGAAATTTTAATACTAGATTTTT
>SR2
GGAGTCGAGTATGAATGGGTC--TACGGAAACAAGCTGTCTCTT-TTTGGTTATATTGAA
GTT-TCTTTAAGGGTGCAAAGTCCCTTGATTAGAAAAAAGACGAGAAGACCCTTAGAGTT
TTTATT----AAAGATAAGA-ATT-TATTTA--AGTTTTTGCTGGGGCGGCAAAGAGACA
AAGCAATTAAACTCTCTTTTTATTGTTTTTAGAA--GACGAAAA--TGTTAAGAATCATT
AAACTACCTTAGGGATAACAGCATAATTAAATTTTAGTTTGTGACCTCGATGTTGGACTA
GGAAGGCTTT-TGACCAGCAGTCAAATTCGATTTGAGTTAGGGACGGCAGGAGTTCTTTT
AGACGACCACTTCTATAATGTTATTGTTACTGCTCATGCCTTTGTAATAATTTTCTTTAT
AGTAATACCTCTAATAATTGGAGGATTCGGAAATTGAATGGTTCCTTTGCTAATTGGGGC
GCCTGATATAAGATTTCCTCGGATGAATAATATAAGATTTTGACTTTTACCACCATCTTT
TATTTTATTGATTGTTTCCAGTTTGGTTGAAGGTGGGGCTGGGACAGGATGAACAGTCTA
TCCTCCTTTAAGGGGACCTACAGCCCATGCTGGAGCTTCGGTAGATTTGGTAATTTTTTC
TTTGCATTTGGCCGGTATATCGTCTATTTTAGGAGCTATTAATTTTATTACTACCATTTT
TAACATACGGTCTCCAGGAATAACGATAGAACGAGTAAATTTATTTGTTTGATCAATTCT
GGTTACGGTATTTTTGCTTCTTCTATCTTTACCAGTACTTGCTGGGGCGATTACTATATT
ATTAACTGATCGAAATTTTAATACTAGATTTTT
>SR3
GGAGTCGAGTATGAATGGGTC--TACGGAAACAAGCTGTCTCTT-TTTGGTTATATTGAA
GTT-TCTTTAAGGGTGCAAAGTCCCTTGATTAGAAAAAAGACGAGAAGACCCTTAGAGTT
TTTATT----CAAGATAAGA-ATT-TATTTA--AGTTTTTGCTGGGGCGGCAAAGAGACA
AAGCAATTAAACTCTCTTTTTATTGTTTTTAGAA--GACGAAAA--TGTTAAGAATCATT
AAACTACCTTAGGGATAACAGCATAATTAAATTTTAGTTTGTGACCTCGATGTTGGACTA
GGAAGGCTTT-TGACCAGCAGTCAAATTCGATTTGAGTTAGGGACGGCAGGAGTTCTTCT
AGACGACCACTTCTATAATGTTATTGTTACTGCTCATGCCTTTGTAATAATTTTCTTTAT
AGTAATACCTCTAATAATTGGAGGATTCGGAAATTGAATGGTTCCTTTGCTAATTGGGGC
GCCTGATATAAGGTTTCCTCGGATGAATAATATAAGATTTTGACTTTTACCACCATCTTT
TATTTTATTGATTGTCTCCAGTTTGGTTGAAGGTGGGGCTGGGACAGGATGAACAGTCTA
TCCTCCTTTAAGGGGACCTACAGCTCATGCCGGAGCTTCGGTAGATTTGGTAATTTTTTC
TTTGCATTTGGCCGGAATATCGTCTATTTTAGGAGCTATTAATTTTATTACTACCATTTT
TAACATACGGTCTCCAGGAATAACGATAGAACGAGTAAATTTATTTGTTTGATCAATTCT
GGTTACGGTATTTTTGCTTCTTCTATCTTTACCAGTACTTGCTGGGGCGATTACTATATT
ATTAACTGATCGAAATTTTAATACTAGATTTTT
>SR4
GGAGTCGAGTATGAATGGGTC--TACGGAAACAAGCTGTCTCTT-TTTGGTTATATTGAA
GTT-TCTTTAAGGGTGCAAAGTCCCTTGATTAGAAAAAAGACGAGAAGACCCTTAGAGTT
TTTATT----AAAGATAAGA-ATT-TATTTA--AGTTTTTGCTGGGGCGGCAAAGAGACA
AAGCAATTAAACTCTCTTTTTATTGTTTTTAGAA--GACGAAAA--TGTTAAGAATCATT
AAACTACCTTAGGGATAACAGCATAATTAAATTTTAGTTTGTGACCTCGATGTTGGACTA
GGAAGGCTTT-TGACCAGCAGTCAAATTCGATTTGAGTTAGGGACGGCAGGAGTTCTTCT
AGACGACCACTTCTATAATGTTATTGTTACTGCTCATGCCTTTGTAATAATTTTCTTTAT
AGTAATACCTCTAATAATTGGAGGATTCGGAAATTGAATGGTTCCTTTGCTAATTGGGGC
GCCTGATATAAGGTTTCCTCGGATGAATAATATAAGATTTTGACTTTTACCACCATCTTT
TATTTTATTGATTGTCTCCAGTTTGGTTGAAGGTGGGGCTGGAACAGGATGAACAGTTTA
TCCTCCTTTAAGGGGACCTACAGCTCATGCTGGAGCTTCGGTAGATTTGGTAATTTTTTC
TTTGCACTTGGCCGGAATATCGTCTATTTTAGGAGCTATTAATTTTATTACTACCATTTT
TAACATACGGTCTCCAGGAATAACGATAGAACGAGTAAATTTATTTGTTTGATCAATTCT
GGTTACGGTATTTTTGCTTCTTCTATCTTTACCAGTACTTGCTGGGGCGATTACTATATT
ATTAACTGATCGAAATTTTAATACTAGATTTTT
>SR5
GGAGTCGAGTATGAATGGGTC--TACGGAAACAAGCTGTCTCTT-TTTGGTTATATTGAA
GTT-TCTTTAAGGGTGCAAAGTCCCTTGATTAGAAAAAAGACGAGAAGACCCTTAGAGTT
TTTATT----AAAGATAAGA-ATT-TATTTA--AGTTTTTGCTGGGGCGGCAAAGAGACA
AAGCAATTAAACTCTCTTTTTATTGTTTTTAGAA--GACGAAAA--TGTTAAGAATCATT
AAACTACCTTAGGGATAACAGCATAATTAAATTTTAGTTTGTGACCTCGATGTTGGACTA
GGAAGGCTTT-TGACCAGCAGTCAAATTCGATTTGAGTTAGGGACGGCAGGAGTTCTTCT
AGACGACCACTTCTATAATGTTATTGTTACTGCTCATGCCTTTGTAATAATTTTCTTTAT
AGTAATACCTCTAATAATTGGAGGATTCGGAAATTGAATGGTTCCTTTGCTAATTGGGGC
GCCTGATATAAGGTTTCCTCGGATGAATAATATAAGATTTTGACTTTTACCACCATCTTT
TATTTTATTGATTGTCTCCAGTTTGGTTGAAGGTGGGGCTGGGACAGGATGAACAGTCTA
TCCTCCTTTAAGGGGACCTACAGCTCATGCCGGAGCTTCGGTAGATTTGGTAATTTTTTC
TTTGCATTTGGCGGGAATATCGTCTATTTTAGGAGCTATTAATTTTATTACTACCATTTT
TAACATACGGTCTCCAGGAATAACGATAGAACGAGTAAATTTATTTGTTTGATCAATTCT
GGTTACGGTATTTTTGCTTCTTCTATCTTTACCAGTACTTGCTGGGGCGATTACTATATT
ATTAACTGATCGAAATTTTAATACTAGATTTTT
>TIM1
GGAGTCGAGTATGAATGGGTC--TACGGAAACAAGCTGTCTCTT-TTTGGTTATATTGAA
GTT-TCTTTAAGGGTGCAAAGTCCCTTGATTAGAAAAAAGACGAGAAGACCCTTAGAGTT
TTTATT----AAAGATAAGA-ATT-TATTTA--AGTTTTTGCTGGGGCGGCAAAGAGACA
AAGCAATTAAACTCTCTTTTTATTGTTTTTAGAA--GACGAAAA--TGTTAAGAATCATT
AAACTACCTTAGGGATAACAGCATAATTAAATTTTAGTTTGTGACCTCGATGTTGGACTA
GGAAGGCTTT-TGACCAGCAGTCAAATTCGATTTGAGTTAGGGACGGCAGGAGTTCTTCT
AGACGACCACTTCTATAATGTTATTGTTACTGCTCATGCCTTTGTAATAATTTTCTTTAT
AGTAATACCTCTAATAATTGGAGGATTCGGAAATTGAATGGTTCCTTTGCTAATTGGGGC
GCCTGATATAAGGTTTCCTCGGATGAATAATATAAGATTTTGACTTTTACCACCATCTTT
TATTTTATTGATTGTCTCCAGTTTGGTTGAAGGTGGGGCTGGGACAGGATGAACAGTCTA
TCCTCCTTTAAGGGGACCTACAGCTCATGCCGGAGCTTCGGTAGATTTGGTAATTTTTTC
TTTGCATTTGGCCGGAATATCGTCTATTTTAGGAGCTATTAATTTTATTACTACCATTTT
TAACATACGGTCTCCAGGAATAACGATAGAACGAGTAAATTTATTTGTTTGATCAATTCT
GGTTACGGTATTTTTGCTTCTTCTATCTTTACCAGTACTTGCTGGGGCGATTACTATATT
ATTAACTGATCGAAATTTTAATACTAGATTTTT
>TIM2
GGAGTCGAGTATGAATGGATC--TACGGAAACAAGCTGTCTCTT-TTTGGTTATATTGAA
GTT-TCTTTAAGGGTGCAAAGTCCCTTGATTAGAAAAAAGACGAGAAGACCCTTAGAGTT
TTTATT----AAAGATAAGA-ATT-TATTTA--AGTTTTTGCTGGGGCGGCAAAGAGACA
AAGCAATTAAACTCTCTTTTTATTGTTTTTAGAA--GACGAAAA--TGTTAAGAATCATT
AAACTACCTTAGGGATAACAGCATAATTAAATTTTAGTTTGTGACCTCGATGTTGGACTA
GGAAGGCTTT-TGACCAGCAGTCAAATTCGATTTGAGTTAGGGACGGCAGGAGTTCTTCT
AGACGACCACTTCTATAATGTTATTGTTACTGCTCATGCCTTTGTAATAATTTTCTTTAT
AGTAATACCTCTAATAATTGGAGGATTCGGAAATTGAATGGTTCCTTTGCTAATTGGGGC
GCCTGATATAAGGTTTCCTCGGATGAATAATATAAGATTTTGACTTTTACCACCATCTTT
TATTTTATTGATTGTCTCCAGTTTGGTTGAAGGTGGGGCTGGGACAGGATGAACAGTCTA
TCCTCCTTTAAGGGGACCTACAGCTCATGCTGGAGCTTCGGTAGATTTGGTAATTTTTTC
TTTGCATTTGGCCGGAATATCGTCTATTTTAGGAGCTATTAATTTTATTACTACCATTTT
TAACATACGGTCTCCAGGAATAACGATAGAACGAGTAAATTTATTTGTTTGATCAATTCT
GGTTACGGTATTTTTGCTTCTTCTATCTTTACCAGTACTTGCTGGGGCGATTACTATATT
ATTAACTGATCGAAATTTTAATACTAGATTTTT
>TIM3
GGAGTCGAGTATGAATGGGTC--TACGGAAACAAGCTGTCTCTT-TTTGGTTATATTGAA
GTT-TCTTTAAGGGTGCAAAGTCCCTTGATTAGAAAAAAGACGAGAAGACCCTTAGAGTT
TTTATT----AAAGATAAGA-ATT-TATTTA--AGTTTTTGCTGGGGCGGCAAAGAGACA
AAGCAATTAAACTCTCTTTTTATTGTTTTTAGAA--GACGAAAA--TGTTAAGAATCATT
AAACTACCTTAGGGATAACAGCATAATTAAATTTTAGTTTGTGACCTCGATGTTGGACTA
GGAAGGCTTT-TGACCAGCAGTCAAATTCGATTTGAGTTAGGGACGGCAGGAGTTCTTCT
AGACGACCACTTCTATAATGTTATTGTTACTGCTCATGCCTTTGTAATAATTTTCTTTAT
AGTAATACCTCTAATAATTGGAGGATTCGGAAATTGAATGGTTCCTTTGCTAATTGGGGC
GCCTGATATAAGGTTTCCTCGGATGAATAATATAAGATTTTGACTTTTACCACCATCTTT
TATTTTATTGATTGTCTCCAGTTTGGTTGAAGGTGGGGCTGGGACAGGATGAACAGTCTA
TCCTCCTTTAAGGGGACCTACAGCTCATGCCGGAGCTTCGGTAGATTTGGTAATTTTTTC
TTTGCATTTGGCCGGAATATCGTCTATTTTAGGAGCTATTAATTTTATTACTACCATTTT
TAACATACGGTCTCCAGGAATAACGATAGAACGAGTAAATTTATTTGTTTGATCAATTCT
GGTTACGGTATTTTTGCTTCTTCTATCTTTACCAGTACTTGCTGGGGCGATTACTATATT
ATTAACTGATCGAAATTTTAATACTAGATTTTT
>TMR1
GGAGTCGAGTATGAATGGGTT--TACGGAAACAAGCTGTCTCTT-TTTGGTTTTATTGAA
GTT-TCTTTAAGGGTGCAAAGTCCCTTGATTAGAAAAAAGACGAGAAGACCCTTAGAGTT
TTTACC----AAAGATAAAA-ATT-TATTTG--AGTTTTTGCTGGGGCGGCAAAGAGAC-
AAACAGTT-AACTCTCTTTTTATTGTTTTTAGAA--GACGAAAA--TGTTAAGAATCGTT
AAACTACCTTAGGGATAACAGCATAATTAAGTTTTAGTTTGTGACCTCGATGTTGGACTA
GGAAGACTTT-TGACCAGCAGTCAAATTCGATTTGAGTTAGGAACGGCAGGAGTTCTTCT
AGATGACCATTTTTATAATGTTATTGTTACTGCTCATGCTTTTGTAATAATTTTTTTTAT
GGTAATACCTCTAATAATTGGAGGGTTTGGAAACTGAATAGTTCCTTTACTAATTGGAGC
ACCTGATATAAGGTTTCCTCGAATAAATAATATAAGATTCTGACTTCTACCACCATCTTT
TGTTTTACTAATTGTTTCTAGTTTAGTTGAAGGTGGGGCTGGAACAGGATGAACGGTTTA
TCCTCCTCTAAGGGGGCCTACAGCTCATGCAGGTGCTTCAGTTGATTTGGTAATTTTTTC
TTTACATTTGGCTGGGATATCATCTATTTTAGGAGCTATTAATTTTATTACTACTATTTT
TAATATACGATCTCCAGGAATAACGATAGAACGGGTAAATTTATTTGTTTGGTCGATTTT
GGTTACGGTATTTTTGCTTCTGCTATCTTTGCCAGTACTTGCTGGGGCGATTACTATATT
GTTAACTGATCGAAATTTTAATACTAGATTCTT
>TMR10
GGAGTCGAGAATGAATGGGTT--TTCGGGGGTTAGCTGTCTCTT-TAAGATTGAGTCGAA
ATT-TCTAAAAAGGTGCAAAATCCTTTAATCTGAAAAAAGACGAGAAGACCCTTAGAGTT
TTTACTATAAAAAGATTAA--ATT-CTTTTATTGGTTTTTGCTGGGGCGGCAAAGAGAC-
-----AATAAACTCTCTTTTTGTAGTTTTTAGAA--GACGTGAA--TTTAAAGAAACAAT
AAACTACCTTAGGGATAACAGCATAATTAAATTTTAGTTTGTGACCTCGATGTTGGACTA
GGAAAAATTCTTGGTTAGCCGCCAAATTCGATTCGAATTAGGGACTGCAGGGGTGCTTCT
CGATGATCATTTCTATAATGTTATTGTTACGGCGCATGCGTTTGTAATAATTTTCTTTAT
AGTTATACCGTTAATGATTGGTGGGTTTGGGAATTGAATGGTTCCTCTTTTAATTGGGGC
TCCGGATATAAGTTTTCCTCGGATAAATAATATAAGATTTTGACTTTTACCTCCTTCTTT
TATTCTTTTAATTGTTTCAAGCTTAGTTGAAGGCGGAGCAGGAACTGGATGAACGGTGTA
TCCTCCTCTAAGTGGACCTATAGGTCACGCGGGGGCTTCTGTGGACTTGGTAATTTTTTC
TTTACATTTAGCAGGAATGTCATCGATTTTAGGGGCAATTAATTTTATTACTACTATTTT
CAATATACGTTCTCCTGGTATGACTATAGAACGGGTTAACCTTTTCGTTTGGTCTATTTT
AGTTACGGTCTTTCTACTTCTTCTTTCCCTCCCAGTGTTAGCTGGGGCAATTACGATGTT
GTTAACAGATCGAAATTTTAACACAAGGTTTTT
>TMR11
GGAGTCGAGAATGAATGGGTT--TTCGGGGGTTAGCTGTCTCTT-TAAGATTGAGTCGAA
ATT-TCTAAAAAGGTGCAAAATCCTTTAATCTGAAAAAAGACGAGAAGACCCTTAGAGTT
TTTACTATAAAAAGATTAA--ATT-CTTTTATTGGTTTTTGCTGGGGCGGCAAAGAGAC-
-----AATAAACTCTCTTTTTGTAGTTTTTAGAA--GACGTGAA--TTTAAAGAAACAAT
AAACTACCTTAGGGATAACAGCATAATTAAATTTTAGTTTGTGACCTCGATGTTGGACTA
GGAAAAATTCTTGGTTAGCCGCCAAATTCGATTTGAATTAGGGACTGCAGGGGTGCTTCT
CGATGATCATTTCTATAATGTTATTGTTACGGCGCATGCGTTTGTAATAATTTTCTTTAT
AGTTATACCGTTAATGATTGGTGGATTTGGGAATTGAATGGTTCCTCTTTTAATTGGGGC
TCCGGATATAAGTTTTCCTCGGATAAATAATATAAGATTTTGACTTTTACCTCCTTCTTT
TATTCTTTTAATTGTTTCAAGCTTAGTTGAAGGCGGAGCAGGAACTGGATGAACGGTGTA
TCCTCCTCTAAGTGGACCTATAGGTCACGCGGGAGCTTCTGTGGACTTGGTAATTTTTTC
TTTACATTTAGCAGGAATGTCATCGATTTTAGGGGCAATTAATTTTATTACTACTATTTT
CAATATACGTTCTCCTGGTATGACTATAGAACGGGTTAACCTTTTCGTTTGGTCTATTTT
AGTTACGGTCTTTCTACTTCTTCTTTCCCTCCCAGTGTTAGCTGGGGCAATTACGATGTT
GTTAACAGATCGAAATTTTAACACAAGGTTTTT
>TMR12
GGAGTCGAGAATGAATGGGTT--TTCGGGGGTTAGCTGTCTCTT-TAAGATTGAGTCGAA
ATT-TCTAAAAAGGTGCAAAATCCTTTAATCTGAAAAAAGACGAGAAGACCCTTAGAGTT
TTTACTATAAAAAGATTAA--ATT-CTTTTATTGGTTTTTGCTGGGGCGGCAAAGAGAC-
-----AATAAACTCTCTTTTTGTAGTTTTTAGAA--GACGTGAA--TTTAAAGAAACAAT
AAACTACCTTAGGGATAACAGCATAATTAAATTTTAGTTTGTGACCTCGATGTTGGACTA
GGAAAAATTCTTGGTTAGCCGCCAAATTCGATTCGAATTAGGGACTGCAGGGGTGCTTCT
CGATGATCATTTCTATAATGTTATTGTTACGGCGCATGCGTTTGTAATAATTTTCTTTAT
AGTTATACCGTTAATGATTGGTGGGTTTGGGAATTGAATGGTTCCTCTTTTAATTGGGGC
TCCGGATATAAGTTTTCCTCGGATAAATAATATAAGATTTTGACTTTTACCTCCTTCTTT
TATTCTTTTAATTGTTTCAAGCTTAGTTGAAGGCGGAGCAGGAACTGGATGAACGGTATA
TCCTCCTCTAAGTGGACCTATAGGTCACGCGGGGGCTTCTGTGGACTTGGTAATTTTTTC
TTTACATTTAGCAGGAATGTCATCGATTTTAGGGGCAATTAATTTTATTACTACTATTTT
CAATATACGTTCTCCTGGTATGACTATAGAACGGGTTAACCTTTTCGTTTGGTCTATTTT
AGTTACGGTCTTTCTACTTCTTCTTTCCCTCCCAGTGTTAGCTGGGGCAATTACGATGTT
GTTAACAGATCGAAATTTTAACACAAGGTTTTT
>TMR13
GGAGTCGAGAATGAATGGGTT--TTCGGGGGTTAACTGTCTCTT-TTGGATTTAGTTGAA
ATT-TCTAAAAAGGTGCAAAATCCTTTAATTCGAAAAAAGACGAGAAGACCCTTAGAGTT
TTTATTATAAAAAGATTAAT-----TCTTTATCGGTTTTTGCTGGGGCGGCAAAGAGAC-
-----AATAAACTCTCTTTTTACAGTTTTTAGAA--GACGTGAA--TCTAAAGAGACAAT
AAACTACCTTAGGGATAACAGCATAATTAAATTTTAGTTTGTGACCTCGATGTTGGACTA
GGAAAAATTTTTGGTTAGCCGCCAAATTCGATTTGAATTAGGAACTGCAGGAGTGCTGCT
TGATGATCATTTTTATAATGTTATTGTTACAGCTCATGCATTTGTGATGATTTTTTTTAT
AGTTATACCGTTAATAATTGGTGGCTTTGGAAATTGAATAGTTCCTCTTCTAATTGGAGC
TCCTGATATAAGTTTTCCTCGAATGAATAATATAAGATTTTGACTTTTACCTCCTTCTTT
TATTCTTTTAATTGTTTCAAGGTTGGTTGAAGGTGGAGCTGGGACTGGGTGAACAGTTTA
CCCTCCACTTAGTGGGCCTATAGGTCATGCAGGAGCCTCTGTGGATTTGGTAATTTTTTC
TTTACATTTGGCAGGGATGTCGTCAATTTTAGGGGCAATTAACTTTATTACAACTATTTT
TAATATACGTTCTCCTGGTATAACAATGGAGCGAGTTAATCTTTTTGTTTGGTCGATTTT
AGTAACAGTTTTCTTGCTTCTTCTTTCCCTTCCAGTTCTTGCAGGGGCAATTACGATACT
GTTAACAGATCGAAATTTTAATACAAGATTTTT
>TMR14
GGAGTCGAGTATGAATGGGTT--TACGGAAACAAGCTGTCTCTT-TTTGGTTTTATTGAA
GTT-TCTTTAAGGGTGCAAAGTCCCTTGATTAGAAAAAAGACGAGAAGACCCTTAGAGTT
TTTACC----AAAGATAAAA-ATT-TATTTG--AGTTTTTGCTGGGGCGGCAAAGAGAC-
AAACAGTT-AACTCTCTTTTTATTGTTTTTAGAA--GACGAAAA--TGTTAAGAATCGTT
AAACTACCTTAGGGATAACAGCATAATTAAGTTTTAGTTTGTGACCTCGATGTTGGACTA
GGAAGACTTT-TGACCAGCAGTCAAATTCGATTTGAGTTAGGAACGGCAGGAGTTCTTCT
AGATGACCATTTTTATAATGTTATTGTTACTGCTCATGCTTTTGTAATAATTTTTTTTAT
GGTAATACCTCTAATAATTGGAGGGTTTGGAAACTGAATAGTTCCTTTACTAATTGGAGC
ACCTGATATAAGGTTTCCTCGAATAAATAATATAAGATTCTGACTTCTACCACCATCTTT
TGTTTTACTAATTGTTTCTAGTTTAGTTGAAGGTGGGGCTGGAACAGGATGAACGGTTTA
TCCTCCTCTAAGGGGGCCTACAGCTCATGCAGGTGCTTCAGTTGATTTGGTAATTTTTTC
TTTACATTTGGCTGGGATATCATCTATTTTAGGAGCTATTAATTTTATTACTACTATTTT
TAATATACGATCTCCAGGAATAACGATAGAACGGGTAAATTTATTTGTTTGGTCGATTTT
GGTTACGGTATTTTTGCTTCTGCTATCTTTGCCAGTACTTGCTGGGGCGATTACTATATT
GTTAACTGATCGAAATTTTAATACTAGATTCTT
>TMR2
GGAGTCGAGTATGAATGGGTT--TACGGAAACAAGCTGTCTCTT-TTTGGTTTTATTGAA
GTT-TCTTTAAGGGTGCAAAGTCCCTTGATTAGAAAAAAGACGAGAAGACCCTTAGAGTT
TTTACC----AAAGATAAAA-ATT-TATTTG--AGTTTTTGCTGGGGCGGCAAAGAGAC-
AAACAGTT-AACTCTCTTTTTATTGTTTTTAGAA--GACGAAAA--TGTTAAGAATCGTT
AAACTACCTTAGGGATAACAGCATAATTAAGTTTTAGTTTGTGACCTCGATGTTGGACTA
GGAAGACTTT-TGACCAGCAGTCAAATTCGATTTGAGTTAGGAACGGCAGGAGTTCTTCT
AGATGACCATTTTTATAATGTTATTGTTACTGCTCATGCTTTTGTAATAATTTTTTTTAT
GGTAATACCTCTAATAATTGGAGGGTTTGGAAACTGAATAGTTCCTTTACTAATTGGAGC
ACCTGATATAAGGTTTCCTCGAATAAATAATATAAGATTCTGACTTCTACCACCATCTTT
TGTTTTACTAATTGTTTCTAGTTTAGTTGAAGGTGGGGCTGGAACAGGATGAACGGTTTA
TCCTCCTCTAAGGGGGCCTACAGCTCATGCAGGTGCTTCAGTTGATTTGGTAATTTTTTC
TTTACATTTGGCTGGGATATCATCTATTTTAGGAGCTATTAATTTTATTACTACTATTTT
TAATATACGATCTCCAGGAATAACGATAGAACGGGTAAATTTATTTGTTTGGTCGATTTT
GGTTACGGTATTTTTGCTTCTGCTATCTTTGCCAGTACTTGCTGGGGCGATTACTATATT
GTTAACTGATCGAAATTTTAATACTAGATTCTT
>TMR4
GGAGTCGAGAATGAATGGGTT--TTCGGGGGTTAGCTGTCTCTT-TAAGATTGAGTCGAA
ATT-TCTAAAAAGGTGCAAAATCCTTTAATCTGAAAAAAGACGAGAAGACCCTTAGAGTT
TTTACTATAAAAAGATTAA--ATT-CTTTTATTGGTTTTTGCTGGGGCGGCAAAGAGAC-
-----AATAAACTCTCTTTTTGTAGTTTTTAGAA--GACGTGAA--TTTAAAGAAACAAT
AAACTACCTTAGGGATAACAGCATAATTAAATTTTAGTTTGTGACCTCGATGTTGGACTA
GGAAAAATTCTTGGTTAGCCGCCAAATTCGATTCGAATTAGGGACTGCAGGGGTGCTTCT
CGATGATCATTTCTATAATGTTATTGTTACGGCGCATGCGTTTGTAATAATTTTCTTTAT
AGTTATACCGTTAATGATTGGTGGGTTTGGGAATTGAATGGTTCCTCTTTTAATTGGGGC
TCCGGATATAAGTTTTCCTCGGATAAATAATATAAGATTTTGACTTTTACCTCCTTCTTT
TATTCTTTTAATTGTTTCAAGCTTAGTTGAAGGCGGAGCAGGAACTGGATGAACGGTGTA
TCCTCCTCTAAGTGGACCTATAGGTCACGCGGGGGCTTCTGTGGACTTGGTAATTTTTTC
TTTACATTTAGCAGGAATGTCATCGATTTTAGGGGCAATTAATTTTATTACTACTATTTT
CAATATACGTTCTCCTGGTATGACTATAGAACGGGTTAACCTTTTCGTTTGGTCTATTTT
AGTTACGGTCTTTCTACTTCTTCTTTCCCTCCCAGTGTTAGCTGGGGCAATTACGATGTT
GTTAACAGATCGAAATTTTAACACAAGGTTTTT
>TMR5
GGAGTCGAGTATGAATGGGTC--TACGGAAACAAGCTGTCTCTT-TTTGGTTATATTGAA
GTT-TCTTTAAGGGTGCAAAGTCCCTTGATTAGAAAAAAGACGAGAAGACCCTTAGAGTT
TTTATT----AAAGATAAGA-ATT-TATTTA--AGTTTTTGCTGGGGCGGCAAAGAGACA
AAGCAATTAAACTCTCTTTTTATTGTTTTTAGAA--GACGAAAA--TGTTAAGAATCATT
AAACTACCTTAGGGATAACAGCATAATTAAATTTTAGTTTGTGACCTCGATGTTGGACTA
GGAAGGCTTT-TGACCAGCAGTCAAATTCGATTTGAGTTAGGGACGGCAGGAGTTCTTCT
AGACGACCACTTCTATAATGTTATTGTTACTGCTCATGCCTTTGTAATAATTTTCTTTAT
AGTAATACCTCTAATAATTGGAGGATTCGGAAATTGAATGGTTCCTTTGCTAATTGGGGC
GCCTGATATAAGGTTTCCTCGGATGAATAATATAAGATTTTGACTTTTACCACCATCTTT
TATTTTATTGATTGTCTCCAGTTTGGTTGAAGGTGGGGCTGGGACAGGATGAACAGTCTA
TCCTCCTTTAAGGGGACCTACAGCTCATGCTGGAGCTTCGGTAGATTTGGTAATTTTTTC
TTTGCATTTGGCCGGAATATCGTCTATTTTAGGAGCTATTAATTTTATTACTACCATTTT
TAACATACGGTCTCCAGGAATAACGATAGAACGAGTAAATTTATTTGTTTGATCAATTCT
GGTTACGGTATTTTTGCTTCTTCTATCTTTACCAGTACTTGCTGGGGCGATTACTATATT
ATTAACTGATCGAAATTTTAATACTAGATTTTT
>TMR6
GGAGTCGAGAATGAATGGGTT--TTCGGGGGTTAACTGTCTCTT-TTGGATTTAGTTGAA
ATT-TCTAAAAAGGTGCAAAATCCTTTAATTCGAAAAAAGACGAGAAGACCCTTAGAGTT
TTTATTATAAAAAGATTAAT-----TCTTTATCGGTTTTTGCTGGGGCGGCAAAGAGAC-
-----AATAAACTCTCTTTTTACAGTTTTTAGAA--GACGTGAG--TCTAAAGAGACAAT
AAACTACCTTAGGGATAACAGCATAATTAAATTTTAGTTTGTGACCTCGATGTTGGACTA
GGAAAAATTTTTGGTTAGCCGCCAAATTCGATTTGAATTAGGAACTGCAGGAGTGCTGCT
TGATGATCATTTTTATAATGTTATTGTTACAGCTCATGCATTTGTGATGATTTTTTTTAT
AGTTATACCGTTAATGATTGGTGGCTTTGGAAATTGAATAGTTCCTCTTCTAATTGGAGC
TCCTGATATAAGTTTTCCTCGAATGAATAATATAAGATTTTGACTTTTACCTCCTTCTTT
TATTCTTTTAATTGTTTCAAGGTTGGTTGAAGGTGGAGCTGGGACTGGGTGAACAGTTTA
CCCTCCACTTAGTGGGCCTATAGGTCATGCAGGAGCCTCTGTGGATTTGGTAATTTTTTC
TTTACATTTGGCAGGGATGTCGTCAATTTTAGGGGCAATTAACTTTATTACAACTATTTT
TAATATACGTTCTCCTGGTATAACAATGGAGCGAGTTAATCTTTTTGTTTGGTCGATTTT
AGTAACAGTTTTCTTGCTTCTTCTTTCCCTTCCAGTTCTTGCAGGGGCAATTACGATACT
GTTAACAGATCGAAATTTTAATACAAGATTTTT
>TMR7
GGAGTCGAGAATGAATGGGTT--TTCGGGGGTTAACTGTCTCTT-TTGGATTTAGTTGAA
ATT-TCTAAAAAGGTGCAAAATCCTTTAATTCGAAAAAAGACGAGAAGACCCTTAGAGTT
TTTATTATAAAAAGATTA---ATT-CTTTTATCGGTTTTTGCTGGGGCGGCAAAGAGAC-
-----AATAAACTCTCTTTTTACAGTTTTTAGAA--GACGTGAA--TCTAAAGAGACAAT
AAACTACCTTAGGGATAACAGCATAATTAAATTTTAGTTTGTGACCTCGATGTTGGACTA
GGAAAAATTTTTGGTTAACCGCCAAATTCGATTTGAATTAGGAACTGCAGGAGTGCTGCT
TGATGATCATTTTTATAATGTTATTGTTACAGCTCATGCATTTGTGATGATTTTTTTTAT
AGTTATACCGTTAATGATTGGTGGCTTTGGAAATTGAATAGTTCCTCTTCTAATTGGAGC
TCCTGATATAAGTTTTCCTCGAATGAATAATATAAGATTTTGACTTTTACCTCCTTCTTT
TATTCTTTTAATTGTTTCAAGGTTGGTTGAAGGTGGAGCTGGGACTGGGTGAACAGTTTA
CCCTCCACTTAGTGGGCCTACAGGTCATGCAGGAGCCTCTGTGGATTTGGTTATTTTTTC
TTTACATTTGGCAGGGATGTCGTCAATTTTAGGGGCAATTAACTTTATTACAACTATTTT
TAATATACGTTCTCCTGGTATAACAATGGAGCGAGTTAATCTTTTTGTTTGGTCGATTTT
AGTAACAGTTTTCTTGCTTCTTCTTTCCCTTCCAGTTCTTGCAGGGGCAATTACGATACT
GTTAACAGATCGAAATTTTAATACAAGATTTTT
>TMR8
GGAGTCGAGAATGAATGGGTT--TTCGGGGATTAGCTGTCTCTT-TAAGATTGAGTCGAA
ATT-TCTAAAAAGGTGCAAAATCCTTTAATCTGAAAAAAGACGAGAAGACCCTTAGAGTT
TTTACTATAAAAAGATTAA--ATT-CTTTTATTGGTTTTTGCTGGGGCGGCAAAGAGAC-
-----AATAAACTCTCTTTTTGTAGTTTTTAGAA--GACGTGAA--TTTAAAGAAACAAT
AAACTACCTTAGGGATAACAGCATAATTAAATTTTAGTTTGTGACCTCGATGTTGGACTA
GGAAAAATTCTTGGTTAGCCGCCAAATTCGATTCGAATTAGGGACTGCAGGGGTGCTTCT
CGATGATCATTTCTATAATGTTATTGTTACGGCGCATGCGTTTGTAATAATTTTCTTTAT
AGTTATACCGTTAATGATTGGTGGGTTTGGGAATTGAATGGTTCCTCTTTTAATTGGGGC
TCCGGATATAAGTTTTCCTCGGATAAATAATATAAGATTTTGACTTTTACCTCCTTCTTT
TATTCTTTTAATTGTTTCAAGCTTAGTTGAAGGCGGAGCAGGAACTGGATGAACGGTGTA
TCCTCCTCTAAGTGGACCTATAGGTCACGCGGGGGCTTCTGTGGACTTGGTAATTTTTTC
TTTACATTTAGCAGGAATGTCATCGATTTTAGGGGCAATTAATTTTATTACTACTATTTT
CAATATACGTTCTCCTGGTATGACTATAGAACGGGTTAACCTTTTCGTTTGGTCTATTTT
AGTTACGGTCTTTCTACTTCTTCTTTCCCTCCCAGTGTTAGCTGGGGCAATTACGATGTT
GTTAACAGATCGAAATTTTAACACAAGGTTTTT
>TMR9
GGAGTCGAGAATGAATGGGTT--TTCGGGGGTTAGCTGTCTCTT-TAAGATTGAGTCGAA
ATT-TCTAAAAAGGTGCAAAATCCTTTAATCTGAAAAAAGACGAGAAGACCCTTAGAGTT
TTTACTATAAAAAGATTAA--ATT-CTTTTATTGGTTTTTGCTGGGGCGGCAAAGAGAC-
-----AATAAACTCTCTTTTTGTAGTTTTTAGAA--GACGTGAA--TTTAAAGAAACAAT
AAACTACCTTAGGGATAACAGCATAATTAAATTTTAGTTTGTGACCTCGATGTTGGACTA
GGAAAAATTCTAGGTTAGCCGCCAAATTCGATTCGAATTAGGGACTGCAGGGGTGCTTCT
CGATGATCATTTCTATAATGTTATTGTTACGGCGCATGCGTTTGTAATAATTTTCTTTAT
AGTTATACCGTTAATGATTGGTGGGTTTGGGAATTGAATGGTTCCTCTTTTAATTGGGGC
TCCGGATATAAGTTTTCCTCGGATAAATAATATAAGATTTTGACTTTTACCTCCTTCTTT
TATTCTTTTAATTGTTTCAAGCTTAGTTGAAGGCGGAGCAGGAACTGGATGAACGGTGTA
TCCTCCTCTAAGTGGACCTATAGGTCACGCGGGGGCTTCTGTGGACTTGGTAATTTTTTC
TTTACATTTAGCAGGAATGTCATCGATTTTAGGGGCAATTAATTTTATTACTACTATTTT
CAATATACGTTCTCCTGGTATAACTATAGAACGGGTTAACCTTTTCGTTTGGTCTATTTT
AGTTACGGTCTTTCTACTTCTTCTTTCCCTCCCAGTGTTAGCTGGGGCAATTACGATGTT
GTTAACAGATCGAAATTTTAACACAAGGTTTTT
>UKC1
GGAGTCGAGTATGAATGGGTC--TACGGAAACAAGCTGTCTCTT-TTTGGTTATATTGAA
GTT-TCTTTAAGGGTGCAAAGTCCCTTGATTAGAAAAAAGACGAGAAGACCCTTAGAGTT
TTTATT----AAAGATAAGA-ATT-TATTTA--AGTTTTTGCTGGGGCGGCAAAGAGACA
AAGCAATTAAACTCTCTTTTTATTGTTTTTAGAA--GACGAAAA--TGTTAAGAATCATT
AAACTACCTTAGGGATAACAGCATAATTAAATTTTAGTTTGTGACCTCGATGTTGGACTA
GGAAGGCTTT-TGACCAGCAGTCAAATTCGATTTGAGTTAGGGACGGCAGGAGTTCTTCT
AGACGACCACTTCTATAATGTTATTGTTACTGCTCATGCCTTTGTAATAATTTTCTTTAT
AGTAATACCTCTAATAATTGGAGGATTCGGAAATTGAATGGTTCCTTTGCTAATTGGGGC
GCCTGATATAAGGTTTCCTCGGATGAATAATATAAGATTTTGACTTTTACCACCATCTTT
TATTTTATTGATTGTCTCCAGTTTGGTTGAAGGTGGGGCTGGGACAGGATGAACAGTCTA
TCCTCCTTTAAGGGGACCTACAGCTCATGCCGGAGCTTCGGTAGATTTGGTAATTTTTTC
TTTGCATTTGGCCGGAATATCGTCTATTTTAGGAGCTATTAATTTTATTACTACCATTTT
TAACATACGGTCTCCAGGAATAACGATAGAACGAGTAAATTTATTTGTTTGATCAATTCT
GGTTACGGTATTTTTGCTTCTTCTATCTTTACCAGTACTTGCTGGGGCGATTACTATATT
ATTAACTGATCGAAATTTTAATACTAGATTTTT
>UKC2
????????????????????????????????????????????????????????????
????????????????????????????????????????????????????????????
????????????????????????????????????????????????????????????
????????????????????????????????????????????????????????????
????????????????????????????????????????????????????????????
?????????????????????????ATTCGATTTGAGTTAGGGACGGCAGGAGTTCTTCT
AGACGACCACTTCTATAATGTTATTGTTACTGCTCATGCCTTTGTAATAATTTTCTTTAT
AGTAATACCTCTAATAATTGGAGGATTCGGAAATTGAATGGTTCCTTTGCTAATTGGGGC
GCCTGATATAAGGTTTCCTCGGATGAATAATATAAGATTTTGACTTTTACCACCATCTTT
TATTTTATTGATTGTCTCCAGTTTGGTTGAAGGTGGGGCTGGGACAGGATGAACAGTCTA
TCCTCCTTTAAGGGGACCTACAGCTCATGCCGGAGCTTCGGTAGATTTGGTAATTTTTTC
TTTGCATTTGGCCGGAATATCGTCTATTTTAGGAGCTATTAATTTTATTACTACCATTTT
TAACATACGGTCTCCAGGAATAACGATAGAACGAGTAAATTTATTTGTTTGATCAATTCT
GGTTACGGTATTTTTGCTTCTTCTATCTTTACCAGTACTTGCTGGGGCGATTACTATATT
ATTAACTGATCGAAATTTTAATACTAGATTTTT
>UKC3
GGAGTCGAGTATGAATGGGTC--TACGGAAACAAGCTGTCTCTT-TTTGGTTATATTGAA
GTT-TCTTTAAGGGTGCAAAGTCCCTTGATTAGAAAAAAGACGAGAAGACCCTTAGAGTT
TTTATT----AAAGATAAGA-ATT-TATTTA--AGTTTTTGCTGGGGCGGCAAAGAGACA
AAGCAATTAAACTCTCTTTTTATTGTTTTTAGAA--GACGAAAA--TGTTAAGAATCATT
AAACTACCTTAGGGATAACAGCATAATTAAATTTTAGTTTGTGACCTCGATGTTGGACTA
GGAAGGCTTT-TGACCAGCAGTCAAATTCGATTTGAGTTAGGGACGGCAGGAGTTCTTCT
AGACGACCACTTCTATAATGTTATTGTTACTGCTCATGCCTTTGTAATAATTTTCTTTAT
AGTAATACCTCTAATAATTGGAGGATTCGGAAATTGAATGGTTCCTTTGCTAATTGGGGC
GCCTGATATAAGGTTTCCTCGGATGAATAATATAAGATTTTGACTTTTACCACCATCTTT
TATTTTATTGATTGTCTCCAGTTTGGTTGAAGGTGGGGCTGGGACAGGATGAACAGTCTA
TCCTCCTTTAAGGGGACCTACAGCTCATGCCGGAGCTTCGGTAGATTTGGTAATTTTTTC
TTTGCATTTGGCCGGAATATCGTCTATTTTAGGAGCTATTAATTTTATTACTACCATTTT
TAACATACGGTCTCCAGGAATAACGATAGAACGAGTAAATTTATTTGTTTGATCAATTCT
GGTTACGGTATTTTTGCTTCTTCTATCTTTACCAGTACTTGCTGGGGCGATTACTATATT
ATTAACTGATCGAAATTTTAATACTAGATTTTT
>UKC4
GGAGTCGAGTATGAATGGGTC--TACGGAAACAAGCTGTCTCTT-TTTGGTTATATTGAA
GTT-TCTTTAAGGGTGCAAAGTCCCTTGATTAGAAAAAAGACGAGAAGACCCTTAGAGTT
TTTATT----AAAGATAAGA-ATT-TATTTA--AGTTTTTGCTGGGGCGGCAAAGAGACA
AAGCAATTAAACTCTCTTTTTATTGTTTTTAGAA--GACGAAAA--TGTTAAGAATCATT
AAACTACCTTAGGGATAACAGCATAATTAAATTTTAGTTTGTGACCTCGATGTTGGACTA
GGAAGGCTTT-TGACCAGCAGTCAA???????????????????????????????????
????????????????????????????????????????????????????????????
????????????????????????????????????????????????????????????
????????????????????????????????????????????????????????????
????????????????????????????????????????????????????????????
????????????????????????????????????????????????????????????
????????????????????????????????????????????????????????????
????????????????????????????????????????????????????????????
????????????????????????????????????????????????????????????
?????????????????????????????????
