# Supplementary material for: Diversity and distribution of air-breathing sea slug genus Peronia Fleming, 1822 (Gastropoda: Onchidiidae) in southern Japanese waters
Source: PeerJ. 2022 Jul 19;10:e13720. doi: 10.7717/peerj.13720 (PMC9306565; doi:10.7717/peerj.13720)
Supplement: Supplemental Information 7 [file peerj-10-13720-s007.xlsx]

## Sheet: Species別
P. setoensis			P. verruculata			P. peronii			P. okinawensis				P. verruculata	P. setoensis	P. peronii	P. okinawensis
Name	length	width	Name	length	width	Name	length	width	Name	length	width		37.561	14.65	78.6	45.2308
BAB1	8	6	NK3	47	26	NK1	47	26	HD2	60	35		13.6584	7.08798	32.49	13.8212
BAB2	10	7	BAB8	32	18	NK2	95	70	HD3	60	40
BAB3	10	7	AWS1	28	9	NK4	45	25	HD4	45	35
BAB4	7	4	AWS2	43	18	SNB1	110	100	HD6	20	13
BAB5	5	4	AWS3	20	12	SNB4	90		TMR4	39	25
BAB6	14	5	OU1	70	37	SNB5	110		TMR8	60	32
BAB7	8	7	OU2	47	19	HD1	105	81	TMR9	33	22
BAB9	6	4	OU3	30	18	TMR6	90	60	TMR10	40	20
BAB10	16	11	OU4	38	14	TMR7	80	60	TMR11	38	26
BAB11	7	4	GS1	50	39	TMR13	14	8	TMR12	50	31
BAB12	15	9	GS2	45	32		786	430	SNB2	65
BAB13	15	8	GS3	41	32	average	78.6	53.75	SNB3	50
BAB14	13	9	GS4	20	15	SD	32.49	31.4268	HD9	28	18
HD10	20	11	GS5	40	14	Total #	10			588	279
HD11	20	13	UKC1	43	25				average	45.2308	25.3636
HD13	20	13	UKC2	43	25				SD	13.8212	8.33067
HD16	20	14	UKC3	34	12				Total #	13
TMR1	24	21	UKC4	40	15
TMR2	27	20	SR1	30	10
TMR14	28	16	SR2	34	15
total	293	193	SR3	60	25
average	14.65	9.65	SR4	45	24
SD	7.08798	5.17357	SR5	20	10
Total #	20		TIM1	45	20
			TIM2	50	25
			TIM3	19	13
			HD5	36	26
			HD7	31	26
			HD8	48	28
			HD12	30	20
			HD15	50	40
			IR1	22	11
			IR2	26	14
			IR3	16	11
			IR4	24	15
			IR5	29	16
			TMR5	36	24
			KC1	61	16
			KC2	60	52
			BAB0	7	4
			SNB6	50
			Total #	1540	825
			average	37.561	20.625
			SD	13.6584	9.64624
			Total #	41

## Sheet: Location別
Location	total	length av	SD		location	P. verr length	Location	P. setoensis length	Location	P. peronii length	location	P.oki
Seragaki	189	37.8	15.3036		Awase	28	Baba Park	8	Nakagusuku	47	Hedo	60
Awase	91	30.3333	11.6762		Awase	43	Baba Park	10	Nakagusuku	95	Hedo	60
Gushikawa	196	39.2	11.4324		Awase	20	Baba Park	10	Nakagusuku	45	Hedo	45
Ukachi	160	40	4.24264		Oujima	70	Baba Park	7	Sunabe	110	Hedo	20
Oujima	185	46.25	17.2892		Oujima	47	Baba Park	5	Sunabe	90	Hedo	28
Teima	114	38	16.6433		Oujima	30	Baba Park	14	Sunabe	110	Amami	39
Iriomote	117	23.4	4.87852		Oujima	38	Baba Park	8	Amami	90	Amami	60
Kochi	123	61.5	0.707107		Gushikawa	50	Baba Park	6	Amami	80	Amami	33
Hedo	195	39	9.43398		Gushikawa	45	Baba Park	16	Amami	14	Amami	40
Baba Park	39	19.5	17.6777		Gushikawa	41	Baba Park	7			Amami	38
					Gushikawa	20	Baba Park	15			Amami	50
Baba Park	134	10.3077	3.83807		Gushikawa	40	Baba Park	15			Sunabe	65
Hedo	80	20	0		Ukachi	43	Baba Park	13			Sunabe	50
Tomori	79	26.3333	2.08167		Ukachi	43	Hedo	20
					Ukachi	34	Hedo	20
Nakagusuku	187	62.3333	28.3078		Ukachi	40	Hedo	20
Sunabe	310	103.333	11.547		Seragaki	30	Hedo	20
Tomori	184	61.3333	41.2957		Seragaki	34	Amami	24
					Seragaki	60	Amami	27
Sunabe	115	57.5	10.6066		Seragaki	45	Amami	28
Hedo	#REF!	#REF!	18.8746		Seragaki	20
Tomori	210	35	#DIV/0!		Teima	45
					Teima	50
					Teima	19
					Hedo	36
					Hedo	31
					Hedo	48
					Hedo	30
					Hedo	50
					Iriomote	22
					Iriomote	26
					Iriomote	16
					Iriomote	24
					Iriomote	29
					Kochi	61
					Kochi	62
					Baba Park	32
					Baba Park	7

## Sheet: haplotype
SNB6	33	1		Haplotype	Sunabe	Baba	Nakagusuku	Awase	Oujima	Gushikawa	Ukachi	Seragaki	Teima	Hedo	Iriomote	Amami	Kochi
SR1	33	1		1	1	2		2	2	2	3	1	2	2
SR3	33	1		2								1
AWS1	33	1		3					1
AWS3	33	1		4										1
GK2	33	1		5			1
GK4	33	1		6										1
GK5	33	1		7					1
UKC1	33	1		8									1			1
UKC2	33	1		9													1
UKC3	33	1		10													1
OU2	33	1		11				1		1
OU3	33	1		12										1	2
Tima1	33	1		13								1
Tima3	33	1		14											1
UZ5	33	1		15											1
UZ12	33	1		16						1		1
BB0	33	1		17											1
BB8	33	1		18		8
SR5	30	2		19		2
OU1	31	3		20										2
UZ7	28	4		21										2
NK3	32	5		22		1
UZ8	29	6		23												3
OU4	34	7		24	2		1							1		1
Tima2	6	8		25												1
TMR5	6	8		26			1
KC2	9	9		27												1
KC1	10	10		28			1
AWS2	5	11		29	1
GK3	5	11		30	2									4		3
IR2	1	12		31										1
IR3	1	12		32												1
UZ15	1	12		33												1
SR2	2	13		34												1
IR1	4	14
IR4	3	15
SR4	8	16
GK1	8	16
IR5	7	17
BB2	23	18
BB4	23	18
BB5	23	18
BB9	23	18
BB11	23	18
BB12	23	18
BB13	23	18
BB14	23	18
BB1	27	19
BB10	27	19
UZ11	24	20
UZ13	24	20
UZ10	25	21
UZ16	25	21
BB7	22	22
TMR1	26	23
TMR2	26	23
TMR14	26	23
SNB1	11	24
SNB4	11	24
NK4	11	24
UZ1	11	24
TMR6	11	24
TMR7	16	25
NK1	14	26
TMR13	15	27
NK2	12	28
SNB5	13	29
SNB2	17	30
SNB3	17	30
UZ2	17	30
UZ3	17	30
UZ4	17	30
UZ6	17	30
TMR4	17	30
TMR8	17	30
TMR10	17	30
UZ9	18	31
TMR9	20	32
TMR12	19	33
TMR11	21	34
Tag	Haplotype COI	NEW haplo
tag	Haplotype COI
UKC4
IR2
AM1
TMR3
BB3
BB6
TG0
ODO1

## Sheet: 16S
SR1	17	1		Haplotype	Sunabe	Baba	Nakagusuku	Awase	Oujima	Gushikawa	Ukachi	Seragaki	Teima	Hedo	Iriomote	Amami	Kochi
SR2	17	1		1		1		2	4	5	3	4	2	4	4	1
SR4	17	1		2									1
SR5	17	1		3								1
AWS1	17	1		4													2
AWS2	17	1		5										1
GK1	17	1		6											1
GK2	17	1		7										1
GK3	17	1		8											2
GK4	17	1		9		11
GK5	17	1		10												3
UKC1	17	1		11										4
UKC3	17	1		12		1
UKC4	17	1		13	1									1		1
OU1	17	1		14			1
OU2	17	1		15												1
OU3	17	1		16	1
OU4	17	1		17												1
Tima1	17	1		18	2									2		4
Tima3	17	1		19												1
IR1	17	1		20												1
IR2	17	1
IR3	17	1
UZ5	17	1
UZ7	17	1
UZ12	17	1
UZ15	17	1
TMR5	17	1
BB8	17	1
Tima2	16	2
SR3	20	3
KC1	19	4
KC2	19	4
UZ8	18	5
IR5	13	6
UZ4	14	7
IR2	15	8
IR4	15	8
BB1	2	9
BB2	2	9
BB4	2	9
BB5	2	9
BB6	2	9
BB7	2	9
BB9	2	9
BB11	2	9
BB12	2	9
BB13	2	9
BB14	2	9
TMR1	1	10
TMR2	1	10
TMR14	1	10
UZ10	3	11
UZ11	3	11
UZ13	3	11
UZ16	3	11
BB10	4	12
SNB4	9	13
UZ1	9	13
TMR13	9	13
NK1	8	14
TMR6	7	15
SNB5	5	16
TMR7	6	17
SNB2	10	18
SNB3	10	18
UZ3	10	18
UZ6	10	18
TMR4	10	18
TMR10	10	18
TMR11	10	18
TMR12	10	18
TMR9	11	19
TMR8	12	20
Tag	Haplotype 16S	NEW haplo
tag	Haplotype 16S
SNB1
SNB6
AWS3
NK2
NK3
NK4
UKC2
UZ2
UZ9
AM1
TMR3
BB0
BB3
TG0
ODO1

## Sheet: months
July	Ausgust	September	October	November	December		July	August
IR	SNB	OU	HD	TMR	BAB		P. verruculata
	SRGK	TIM			TGC		P. verruculata
	AWS	KC			OD		P. verruculata
	NKGSK						P. verruculata
	GSKW						P. verruculata
	UKC
2020-08-01	2020-09-01	2021-07-01	2021-09-01	2021-10-01	2021-11-01	2021-12-01		2020 Aug	2020 Sep	2021 July	2021 Sep	2021 Oct	2021 Nov	2021 Dec
P. verruculata	P. verruculata	P. verruculata	P. verruculata	P. verruculata	P. verruculata	P. verruculata	P. verruculata	19	7	5	2	5	1	2
P. verruculata	P. verruculata	P. verruculata	P. verruculata	P. verruculata	P. peronii	P. verruculata	P. setoensis	0	0	0	0	4	3	13
P. verruculata	P. verruculata	P. verruculata		P. verruculata	P. peronii	P. setoensis	P. peronii	6	0	0	0	1	3	0
P. verruculata	P. verruculata	P. verruculata		P. verruculata	P. peronii	P. setoensis	P. okinawensis	2	0	0	0	5	6	0
P. verruculata	P. verruculata	P. verruculata		P. verruculata	P. okinawensis	P. setoensis
P. verruculata	P. verruculata			P. peronii	P. okinawensis	P. setoensis
P. verruculata	P. verruculata			P. okinawensis	P. okinawensis	P. setoensis
P. verruculata				P. okinawensis	P. okinawensis	P. setoensis
P. verruculata				P. okinawensis	P. okinawensis	P. setoensis
P. verruculata				P. okinawensis	P. okinawensis	P. setoensis
P. verruculata				P. okinawensis	P. setoensis	P. setoensis
P. verruculata				P. setoensis	P. setoensis	P. setoensis
P. verruculata				P. setoensis	P. setoensis	P. setoensis
P. verruculata				P. setoensis		P. setoensis
P. verruculata				P. setoensis		P. setoensis
P. verruculata						P. setoensis
P. verruculata
P. verruculata
P. verruculata
P. peronii
P. peronii
P. peronii
P. peronii
P. peronii
P. peronii
P. okinawensis
P. okinawensis
